# Supplementary material for: Phylogenetic diversity of putative nickel-containing carbon monoxide dehydrogenase-encoding prokaryotes in the human gut microbiome
Source: Microb Genom. 2024 Aug 21;10(8):001285. doi: 10.1099/mgen.0.001285 (PMC11338639; doi:10.1099/mgen.0.001285)
Supplement: Uncited Table S1. [file mgen-10-01285-s002.xlsx]

## Sheet: Table_S1
Supprementary Table 1 List of accession IDs of 554 putative CODH/ACS-bearing genomes from environments other than human gut
GCA_004321915.1_ASM432191v1_genomic
GCA_003453555.1_ASM345355v1_genomic
GCF_900000185.1_JGS6364_genomic
GCF_000195295.1_ASM19529v1_genomic
GCA_009937635.1_ASM993763v1_genomic
GCA_001795065.1_ASM179506v1_genomic
GCF_001372895.1_SSCC33587_genomic
GCA_001773915.1_ASM177391v1_genomic
GCF_001652585.1_ASM165258v1_genomic
GCA_003973265.1_ASM397326v1_genomic
GCA_001871035.1_ASM187103v1_genomic
GCA_001789195.1_ASM178919v1_genomic
GCF_001372935.1_UMC1_genomic
GCA_003820165.1_ASM382016v1_genomic
GCF_001875285.1_ASM187528v1_genomic
GCA_002687025.1_ASM268702v1_genomic
GCF_000242615.2_ASM24261v3_genomic
GCF_001372835.1_SSCC18838_genomic
GCF_001485475.2_ASM148547v2_genomic
GCA_002897775.1_ASM289777v1_genomic
GCA_001873265.1_ASM187326v1_genomic
GCF_001372515.1_W2922_genomic
GCF_009689005.1_ASM968900v1_genomic
GCF_009688945.1_ASM968894v1_genomic
GCF_900235925.1_ABAKI_genomic
GCA_001829875.1_ASM182987v1_genomic
GCF_000512235.1_ASM51223v1_genomic
GCA_003694905.1_ASM369490v1_genomic
GCF_007830365.1_ASM783036v1_genomic
GCF_003691585.1_ASM369158v1_genomic
GCA_001797105.1_ASM179710v1_genomic
GCA_003598085.1_ASM359808v1_genomic
GCF_001373375.1_strain_NMP_1_genomic
GCA_003130845.1_ASM313084v1_genomic
GCA_003444375.1_ASM344437v1_genomic
GCF_001372655.1_JGS444_genomic
GCF_001541255.1_ASM154125v1_genomic
GCA_005223095.1_ASM522309v1_genomic
GCA_003693935.1_ASM369393v1_genomic
GCA_000769715.1_ASM76971v1_genomic
GCF_900101375.1_IMG-taxon_2642422556_annotated_assembly_genomic
GCA_002779465.1_ASM277946v1_genomic
GCF_900129915.1_IMG-taxon_2585428065_annotated_assembly_genomic
GCA_001303325.1_ASM130332v1_genomic
GCF_008086585.1_ASM808658v1_genomic
GCF_000421585.1_ASM42158v1_genomic
GCF_009753815.1_ASM975381v1_genomic
GCA_001516045.1_41k_genomic
GCF_900101345.1_IMG-taxon_2654587882_annotated_assembly_genomic
GCF_000168275.1_ASM16827v1_genomic
GCA_001795085.1_ASM179508v1_genomic
GCA_007280345.1_ASM728034v1_genomic
GCA_003647275.1_ASM364727v1_genomic
GCF_000016985.1_ASM1698v1_genomic
GCF_001675205.1_ASM167520v1_genomic
GCA_001577625.1_ASM157762v1_genomic
GCA_002050125.1_ASM205012v1_genomic
GCA_004377005.1_ASM437700v1_genomic
GCA_002877875.1_ASM287787v1_genomic
GCA_001443485.1_ASM144348v1_genomic
GCF_900107815.1_IMG-taxon_2642422588_annotated_assembly_genomic
GCF_000350545.1_DPO2_genomic
GCA_000944695.1_assembly_v1_genomic
GCA_003645645.1_ASM364564v1_genomic
GCF_001038625.1_ASM103862v1_genomic
GCF_000175595.1_ASM17559v1_genomic
GCF_004343635.1_ASM434363v1_genomic
GCF_001559865.1_ASM155986v1_genomic
GCF_001372275.1_R32977_genomic
GCF_000714715.1_Draft_genome_of_Candidatus_Magnetobacterium_casensis_genomic
GCF_000445165.1_UNSWDHB_genomic
GCF_000960765.1_ASM96076v1_genomic
GCA_001799425.1_ASM179942v1_genomic
GCF_000021905.1_ASM2190v1_genomic
GCF_900290365.1_SbD1_genomic
GCF_000519285.1_ASM51928v1_genomic
GCF_004766055.1_ASM476605v1_genomic
GCA_003695385.1_ASM369538v1_genomic
GCF_900104445.1_IMG-taxon_2596583525_annotated_assembly_genomic
GCA_003598935.1_ASM359893v1_genomic
GCF_004766045.1_ASM476604v1_genomic
GCF_000427565.1_ASM42756v1_genomic
GCF_009362815.1_ASM936281v1_genomic
GCF_001372295.1_R32921_genomic
GCA_009619095.1_ASM961909v1_genomic
GCA_003516325.1_ASM351632v1_genomic
GCA_002868955.1_ASM286895v1_genomic
GCF_001372815.1_SSCC37615_genomic
GCA_003694775.1_ASM369477v1_genomic
GCF_001875245.1_ASM187524v1_genomic
GCF_900100785.1_IMG-taxon_2675903225_annotated_assembly_genomic
GCA_003650185.1_ASM365018v1_genomic
GCA_001800605.1_ASM180060v1_genomic
GCA_003694235.1_ASM369423v1_genomic
GCA_008124625.1_ASM812462v1_genomic
GCA_003661645.1_ASM366164v1_genomic
GCA_002841405.1_ASM284140v1_genomic
GCF_900302705.1_Nitrospirae_bacterium_Nbg-4_genomic
GCF_001372315.1_R32668_genomic
GCA_002771815.1_ASM277181v1_genomic
GCA_002840535.1_ASM284053v1_genomic
GCA_002897755.1_ASM289775v1_genomic
GCF_001766835.1_ASM176683v1_genomic
GCF_900143695.1_IMG-taxon_2582581262_annotated_assembly_genomic
GCA_003820065.1_ASM382006v1_genomic
GCA_002688105.1_ASM268810v1_genomic
GCF_008124575.1_ASM812457v1_genomic
GCA_003597995.1_ASM359799v1_genomic
GCA_002877985.1_ASM287798v1_genomic
GCA_003648135.1_ASM364813v1_genomic
GCF_000422285.1_ASM42228v1_genomic
GCF_000422185.1_D_multivorans_DSM2059_v1.0_genomic
GCA_003327455.1_ASM332745v1_genomic
GCF_003851005.1_ASM385100v1_genomic
GCF_000243155.2_ASM24315v3_genomic
GCA_002782605.1_ASM278260v1_genomic
GCA_003499965.1_ASM349996v1_genomic
GCF_001636855.1_ASM163685v1_genomic
GCF_001623875.1_ASM162387v1_genomic
GCA_001516055.1_41k_genomic
GCA_002084685.1_ASM208468v1_genomic
GCF_005116645.1_ASM511664v1_genomic
GCA_002780005.1_ASM278000v1_genomic
GCF_001263355.1_ASM126335v1_genomic
GCA_900498135.1_TRIP_b_PRJEB27924_genomic
GCA_003453275.1_ASM345327v1_genomic
GCA_002843005.1_ASM284300v1_genomic
GCA_000961725.1_41k_genomic
GCA_007280015.1_ASM728001v1_genomic
GCA_001825665.1_ASM182566v1_genomic
GCF_000744935.1_ASM74493v1_genomic
GCA_001873675.1_ASM187367v1_genomic
GCF_004369225.1_ASM436922v1_genomic
GCA_003599505.1_ASM359950v1_genomic
GCA_002049905.1_ASM204990v1_genomic
GCF_902362945.1_MGYG-HGUT-00075_genomic
GCF_000014965.1_ASM1496v1_genomic
GCF_003627965.1_ASM362796v1_genomic
GCA_900258555.1_PITCH_PRJEB24717_v1_genomic
GCA_003645885.1_ASM364588v1_genomic
GCF_900562175.1_ASM90056217v1_genomic
GCA_003815015.1_ASM381501v1_genomic
GCA_001515265.1_ASM151526v1_genomic
GCF_002995755.1_ASM299575v1_genomic
GCA_000802045.1_ASM80204v1_genomic
GCF_000746255.1_ASM74625v1_genomic
GCF_900170035.1_Desulfamplus_magnetomortis_BW-1_genomic
GCF_001372575.1_W2948_genomic
GCF_000214355.1_ASM21435v1_genomic
GCF_001372615.1_W3025_genomic
GCF_001372555.1_W2946_genomic
GCF_900130065.1_IMG-taxon_2585428085_annotated_assembly_genomic
GCF_900142135.1_IMG-taxon_2585428156_annotated_assembly_genomic
GCF_001548275.1_ASM154827v1_genomic
GCA_003605065.1_ASM360506v1_genomic
GCF_003260995.1_ASM326099v1_genomic
GCF_001372375.1_R30684_genomic
GCA_003605035.1_ASM360503v1_genomic
GCA_001871795.1_ASM187179v1_genomic
GCF_000421285.1_ASM42128v1_genomic
GCA_001805105.1_ASM180510v1_genomic
GCA_003604975.1_ASM360497v1_genomic
GCA_002897975.1_ASM289797v1_genomic
GCA_002067165.1_ASM206716v1_genomic
GCA_001797675.1_ASM179767v1_genomic
GCF_001372755.1_SSCC33589_genomic
GCF_001854185.1_ASM185418v1_genomic
GCA_001302885.1_ASM130288v1_genomic
GCF_000633595.2_ASM63359v2_genomic
GCF_002009335.2_ASM200933v2_genomic
GCA_004322275.1_ASM432227v1_genomic
GCA_001873905.1_ASM187390v1_genomic
GCA_000961805.1_41k_genomic
GCF_900114975.1_IMG-taxon_2599185149_annotated_assembly_genomic
GCF_001372495.1_W10_genomic
GCA_003646645.1_ASM364664v1_genomic
GCF_900142235.1_IMG-taxon_2585428175_annotated_assembly_genomic
GCA_005223185.1_ASM522318v1_genomic
GCA_001303745.1_ASM130374v1_genomic
GCA_003648025.1_ASM364802v1_genomic
GCF_000420085.1_ASM42008v1_genomic
GCF_002865995.1_ASM286599v1_genomic
GCF_900107125.1_IMG-taxon_2642422543_annotated_assembly_genomic
GCA_001796415.1_ASM179641v1_genomic
GCF_001750685.1_ASM175068v1_genomic
GCF_001184205.1_ASM118420v1_genomic
GCF_001707885.1_ASM170788v1_genomic
GCF_000179315.1_ASM17931v1_genomic
GCF_003116935.1_ASM311693v1_genomic
GCF_000231385.2_ASM23138v3_genomic
GCA_005223035.1_ASM522303v1_genomic
GCF_002196705.1_ASM219670v1_genomic
GCF_000143685.1_ASM14368v1_genomic
GCF_900002825.1_Romboutsia_lituseburensis_assembly1_genomic
GCF_900109985.1_IMG-taxon_2642422545_annotated_assembly_genomic
GCF_001372335.1_R32462_genomic
GCF_000472805.1_ASM47280v1_genomic
GCA_004321925.1_ASM432192v1_genomic
GCF_901447495.1_PRJEB32392_genomic
GCF_000213235.1_ASM21323v1_genomic
GCF_001675165.1_ASM167516v1_genomic
GCF_900142025.1_IMG-taxon_2585428086_annotated_assembly_genomic
GCA_009910795.1_ASM991079v1_genomic
GCF_009753765.1_ASM975376v1_genomic
GCA_003648145.1_ASM364814v1_genomic
GCF_005377625.1_ASM537762v1_genomic
GCF_000196455.1_ASM19645v1_genomic
GCA_002897895.1_ASM289789v1_genomic
GCA_009711785.1_ASM971178v1_genomic
GCF_001636835.1_ASM163683v1_genomic
GCA_003445655.1_ASM344565v1_genomic
GCF_000297095.1_ASM29709v1_genomic
GCF_001594015.1_ASM159401v1_genomic
GCF_000620305.1_ASM62030v1_genomic
GCA_003599195.1_ASM359919v1_genomic
GCA_002897615.1_ASM289761v1_genomic
GCF_900103615.1_IMG-taxon_2634166902_annotated_assembly_genomic
GCF_002724055.1_ASM272405v1_genomic
GCF_001372915.1_SSCC32135_genomic
GCF_900167235.1_IMG-taxon_2568526001_annotated_assembly_genomic
GCF_000238035.1_ASM23803v1_genomic
GCA_001804805.1_ASM180480v1_genomic
GCF_003317055.1_ASM331705v1_genomic
GCF_001372775.1_SSCC42239_genomic
GCF_000305935.1_ASM30593v1_genomic
GCA_001830835.1_ASM183083v1_genomic
GCF_003590275.1_ASM359027v1_genomic
GCA_001871075.1_ASM187107v1_genomic
GCA_003513495.1_ASM351349v1_genomic
GCF_001636845.1_ASM163684v1_genomic
GCF_001373035.1_R15892_genomic
GCF_900290375.1_SbF1_genomic
GCF_001023455.2_ASM102345v2_genomic
GCA_004376595.1_ASM437659v1_genomic
GCA_002868945.1_ASM286894v1_genomic
GCA_004284765.1_ASM428476v1_genomic
GCF_009796305.1_ASM979630v1_genomic
GCA_002842085.1_ASM284208v1_genomic
GCA_003130835.1_ASM313083v1_genomic
GCF_009696005.1_ASM969600v1_genomic
GCA_001795125.1_ASM179512v1_genomic
GCA_009773185.1_ASM977318v1_genomic
GCA_003648195.1_ASM364819v1_genomic
GCF_000472665.1_ASM47266v1_genomic
GCA_003599425.1_ASM359942v1_genomic
GCA_001804065.1_ASM180406v1_genomic
GCA_001799285.1_ASM179928v1_genomic
GCA_001873285.1_ASM187328v1_genomic
GCF_009688985.1_ASM968898v1_genomic
GCF_001267435.1_ASM126743v1_genomic
GCF_900142145.1_IMG-taxon_2585428170_annotated_assembly_genomic
GCA_000214705.1_ASM21470v1_genomic
GCF_001874605.1_ASM187460v1_genomic
GCA_002897815.1_ASM289781v1_genomic
GCA_001797815.1_ASM179781v1_genomic
GCF_000092205.1_ASM9220v1_genomic
GCA_003598065.1_ASM359806v1_genomic
GCA_004525995.1_ASM452599v1_genomic
GCA_001873115.1_ASM187311v1_genomic
GCA_004028505.1_ASM402850v1_genomic
GCA_002688435.1_ASM268843v1_genomic
GCF_900168025.1_IMG-taxon_2588253727_annotated_assembly_genomic
GCF_900184255.1_PRJEB20938_genomic
GCA_005223085.1_ASM522308v1_genomic
GCA_900066935.1_14207_7_75_genomic
GCA_001803255.1_ASM180325v1_genomic
GCF_008121885.1_ASM812188v1_genomic
GCF_008121905.1_ASM812190v1_genomic
GCA_004376105.1_ASM437610v1_genomic
GCA_003820425.1_ASM382042v1_genomic
GCA_008501685.1_ASM850168v1_genomic
GCA_001796435.1_ASM179643v1_genomic
GCA_004375765.1_ASM437576v1_genomic
GCA_003648065.1_ASM364806v1_genomic
GCF_000378805.1_ASM37880v1_genomic
GCF_000217795.1_ASM21779v1_genomic
GCA_001767055.1_ASM176705v1_genomic
GCF_000231405.2_ASM23140v3_genomic
GCF_008107585.1_ASM810758v1_genomic
GCA_001805445.1_ASM180544v1_genomic
GCA_004347685.1_ASM434768v1_genomic
GCA_003499905.1_ASM349990v1_genomic
GCF_001729945.1_ASM172994v1_genomic
GCA_002084995.1_ASM208499v1_genomic
GCF_000307105.1_ASM30710v1_genomic
GCF_008086615.1_ASM808661v1_genomic
GCF_000968375.1_ASM96837v1_genomic
GCA_009619015.1_ASM961901v1_genomic
GCA_001803235.1_ASM180323v1_genomic
GCF_000423685.1_ASM42368v1_genomic
GCA_003599235.1_ASM359923v1_genomic
GCF_000686145.1_ASM68614v1_genomic
GCF_001311845.1_ASM131184v1_genomic
GCA_009618495.1_ASM961849v1_genomic
GCA_002774505.1_ASM277450v1_genomic
GCF_001263415.1_ASM126341v1_genomic
GCF_001372355.1_R31809_genomic
GCF_003096175.1_ASM309617v1_genomic
GCA_000961575.1_41k_genomic
GCA_000961655.1_41k_genomic
GCA_003647875.1_ASM364787v1_genomic
GCF_000931935.2_ASM93193v2_genomic
GCA_002067585.1_ASM206758v1_genomic
GCA_001304135.1_ASM130413v1_genomic
GCF_001373015.1_UMC4404_genomic
GCF_001854245.1_ASM185424v1_genomic
GCA_008363285.1_ASM836328v1_genomic
GCA_900659855.1_uncultured_Desulfobacteraceae_bacterium_CR-1_genomic
GCA_003599285.1_ASM359928v1_genomic
GCA_004376325.1_ASM437632v1_genomic
GCF_001875265.1_ASM187526v1_genomic
GCA_001804165.1_ASM180416v1_genomic
GCF_001373055.1_E204_genomic
GCA_001871685.1_ASM187168v1_genomic
GCF_000143965.1_ASM14396v1_genomic
GCA_003507555.1_ASM350755v1_genomic
GCF_000429905.1_ASM42990v1_genomic
GCF_000445445.1_SOV1_genomic
GCA_001804305.1_ASM180430v1_genomic
GCF_001372695.1_JGS6956_genomic
GCF_000214375.1_ASM21437v1_genomic
GCA_001804815.1_ASM180481v1_genomic
GCF_900105645.1_IMG-taxon_2616644807_annotated_assembly_genomic
GCA_001303965.1_ASM130396v1_genomic
GCA_000961595.1_41k_genomic
GCF_001372875.1_SSCC35109_genomic
GCF_001687335.1_ASM168733v1_genomic
GCF_001642325.1_ASM164232v1_genomic
GCA_003599475.1_ASM359947v1_genomic
GCF_008124715.1_ASM812471v1_genomic
GCA_003599745.1_ASM359974v1_genomic
GCF_000768055.1_ASM76805v1_genomic
GCF_002251085.2_ASM225108v2_genomic
GCF_001372855.1_SSCC18392_genomic
GCA_002840495.1_ASM284049v1_genomic
GCA_001796785.1_ASM179678v1_genomic
GCA_002067405.1_ASM206740v1_genomic
GCF_003609645.1_ASM360964v1_genomic
GCF_902374595.1_MGYG-HGUT-01388_genomic
GCF_008121895.1_ASM812189v1_genomic
GCA_002237635.1_ACETO_MES1_genomic
GCF_005116575.1_ASM511657v1_genomic
GCF_900176005.1_IMG-taxon_2503538017_annotated_assembly_genomic
GCA_002685815.1_ASM268581v1_genomic
GCA_002733995.1_ASM273399v1_genomic
GCA_000987045.1_ASM98704v1_genomic
GCA_001304105.1_ASM130410v1_genomic
GCA_003528425.1_ASM352842v1_genomic
GCA_009773075.1_ASM977307v1_genomic
GCA_000960725.1_ASM96072v1_genomic
GCF_000576385.2_ASM57638v2_genomic
GCF_000092945.1_ASM9294v1_genomic
GCF_001950115.1_ASM195011v1_genomic
GCA_001805135.1_ASM180513v1_genomic
GCA_003599865.1_ASM359986v1_genomic
GCF_000144645.1_ASM14464v1_genomic
GCF_009688965.1_ASM968896v1_genomic
GCA_002083965.1_ASM208396v1_genomic
GCF_000384015.1_ASM38401v1_genomic
GCA_004376345.1_ASM437634v1_genomic
GCA_003647955.1_ASM364795v1_genomic
GCA_001829495.1_ASM182949v1_genomic
GCF_000305815.1_ASM30581v1_genomic
GCA_004376375.1_ASM437637v1_genomic
GCA_001914235.1_ASM191423v1_genomic
GCA_002772305.1_ASM277230v1_genomic
GCA_001800635.1_ASM180063v1_genomic
GCA_003517965.1_ASM351796v1_genomic
GCF_000341395.1_ASM34139v1_genomic
GCA_004348915.1_ASM434891v1_genomic
GCA_009619245.1_ASM961924v1_genomic
GCA_001795335.1_ASM179533v1_genomic
GCF_900113335.1_IMG-taxon_2599185230_annotated_assembly_genomic
GCA_009773475.1_ASM977347v1_genomic
GCF_002196785.1_ASM219678v1_genomic
GCF_000235605.1_ASM23560v1_genomic
GCF_000174435.1_ASM17443v1_genomic
GCF_000024605.1_ASM2460v1_genomic
GCF_001372675.1_JGS445_genomic
GCF_003465925.1_ASM346592v1_genomic
GCF_008086595.1_ASM808659v1_genomic
GCA_001796835.1_ASM179683v1_genomic
GCA_004526065.1_ASM452606v1_genomic
GCA_001798725.1_ASM179872v1_genomic
GCA_001768675.1_ASM176867v1_genomic
GCA_000770645.1_ASM77064v1_genomic
GCF_000024205.1_ASM2420v1_genomic
GCF_001950255.1_ASM195025v1_genomic
GCA_003599365.1_ASM359936v1_genomic
GCA_001751075.1_ASM175107v1_genomic
GCF_900141895.1_IMG-taxon_2585427596_annotated_assembly_genomic
GCF_000765145.1_ASM76514v1_genomic
GCF_001372955.1_UMC164_genomic
GCF_902363855.1_MGYG-HGUT-00157_genomic
GCA_001798855.1_ASM179885v1_genomic
GCF_900129305.1_IMG-taxon_2582580750_annotated_assembly_genomic
GCF_002080475.1_ASM208047v1_genomic
GCF_000020365.1_ASM2036v1_genomic
GCA_005774595.1_ASM577459v1_genomic
GCA_003978695.1_ASM397869v1_genomic
GCA_003647315.1_ASM364731v1_genomic
GCF_001372455.1_R26833_genomic
GCA_002030005.1_ASM203000v1_genomic
GCA_003599575.1_ASM359957v1_genomic
GCF_000021925.1_ASM2192v1_genomic
GCA_001768645.1_ASM176864v1_genomic
GCF_001373435.1_spAn4DRAFT_v1_genomic
GCF_004006395.2_ASM400639v2_genomic
GCA_008933635.1_ASM893363v1_genomic
GCA_001805125.1_ASM180512v1_genomic
GCF_002224645.1_ASM222464v1_genomic
GCF_001372395.1_R29426_genomic
GCF_001874085.1_ASM187408v1_genomic
GCF_001372415.1_R28058_genomic
GCF_900129935.1_IMG-taxon_2585428067_annotated_assembly_genomic
GCA_002699125.1_ASM269912v1_genomic
GCF_900103135.1_IMG-taxon_2639762507_annotated_assembly_genomic
GCA_007280235.1_ASM728023v1_genomic
GCF_001372735.1_DA108_genomic
GCF_002995805.1_ASM299580v1_genomic
GCA_003509305.1_ASM350930v1_genomic
GCA_002067865.1_ASM206786v1_genomic
GCA_002176955.1_ASM217695v1_genomic
GCF_009678765.1_ASM967876v1_genomic
GCF_000224515.1_ASM22451v1_genomic
GCA_001796865.1_ASM179686v1_genomic
GCA_009619235.1_ASM961923v1_genomic
GCF_002777255.1_ASM277725v1_genomic
GCA_003648815.1_ASM364881v1_genomic
GCA_002840165.1_ASM284016v1_genomic
GCA_003599535.1_ASM359953v1_genomic
GCA_004376465.1_ASM437646v1_genomic
GCA_000802095.1_ASM80209v1_genomic
GCF_000444095.1_ASM44409v1_genomic
GCA_004375675.1_ASM437567v1_genomic
GCA_000961765.1_41k_genomic
GCA_002791235.1_ASM279123v1_genomic
GCA_002779575.1_ASM277957v1_genomic
GCA_003510345.1_ASM351034v1_genomic
GCA_001873745.1_ASM187374v1_genomic
GCF_900143285.1_IMG-taxon_2582580732_annotated_assembly_genomic
GCF_001372535.1_W2945_genomic
GCF_001042715.1_ASM104271v1_genomic
GCF_008121875.1_ASM812187v1_genomic
GCF_002933875.1_ASM293387v1_genomic
GCF_000013105.1_ASM1310v1_genomic
GCA_008933735.1_ASM893373v1_genomic
GCA_001796715.1_ASM179671v1_genomic
GCA_001872605.1_ASM187260v1_genomic
GCF_001372795.1_SSCC26591_genomic
GCA_001803315.1_ASM180331v1_genomic
GCA_002779205.1_ASM277920v1_genomic
GCF_000255115.2_ASM25511v3_genomic
GCA_000963235.1_ASM96323v1_genomic
GCF_001267405.1_ASM126740v1_genomic
GCF_009677555.1_ASM967755v1_genomic
GCA_001796335.1_ASM179633v1_genomic
GCA_002771195.1_ASM277119v1_genomic
GCF_001372715.1_JGS6961_genomic
GCF_000247605.1_ASM24760v1_genomic
GCF_000949285.1_ASM94928v1_genomic
GCA_003646875.1_ASM364687v1_genomic
GCF_900129955.1_IMG-taxon_2585428069_annotated_assembly_genomic
GCA_001798765.1_ASM179876v1_genomic
GCA_001799365.1_ASM179936v1_genomic
GCF_900112085.1_IMG-taxon_2651870361_annotated_assembly_genomic
GCA_003577035.1_ASM357703v1_genomic
GCF_000379505.1_ASM37950v1_genomic
GCF_001372435.1_R27882_genomic
GCF_001293685.1_ASM129368v1_genomic
GCF_001372635.1_W3026_genomic
GCA_001508855.1_ASM150885v1_genomic
GCA_002688185.1_ASM268818v1_genomic
GCA_004298625.1_ASM429862v1_genomic
GCF_900130015.1_IMG-taxon_2585428080_annotated_assembly_genomic
GCA_009903935.1_ASM990393v1_genomic
GCF_001372975.1_UMC178_genomic
GCA_003599855.1_ASM359985v1_genomic
GCF_000875945.1_TWA4_1_genomic
GCF_001317355.1_ASM131735v1_genomic
GCF_003368535.1_ASM336853v1_genomic
GCF_000243135.2_ASM24313v3_genomic
GCA_003599545.1_ASM359954v1_genomic
GCF_900100845.1_IMG-taxon_2599185225_annotated_assembly_genomic
GCF_009735625.1_ASM973562v1_genomic
GCF_001875325.1_ASM187532v1_genomic
GCF_000144695.1_ASM14469v1_genomic
GCA_002839535.1_ASM283953v1_genomic
GCA_001750925.1_ASM175092v1_genomic
GCA_003599275.1_ASM359927v1_genomic
GCF_900176365.1_IMG-taxon_2681813565_annotated_assembly_genomic
GCF_001372995.1_UMC4401_genomic
GCF_001468785.1_ASM146878v1_genomic
GCF_900188145.1_IMG-taxon_2706794911_annotated_assembly_genomic
GCA_004796375.1_ASM479637v1_genomic
GCA_000495595.1_berrySRB1_genomic
GCA_001768115.1_ASM176811v1_genomic
GCA_002176975.1_ASM217697v1_genomic
GCA_001796935.1_ASM179693v1_genomic
GCF_001707455.1_ASM170745v1_genomic
GCF_000174415.1_ASM17441v1_genomic
GCA_002787765.1_ASM278776v1_genomic
GCA_003599885.1_ASM359988v1_genomic
GCF_000233715.2_ASM23371v3_genomic
GCA_002841275.1_ASM284127v1_genomic
GCF_900167185.1_IMG-taxon_2582581323_annotated_assembly_genomic
GCA_003538835.1_ASM353883v1_genomic
GCA_001806025.1_ASM180602v1_genomic
GCA_003130875.1_ASM313087v1_genomic
GCF_001592105.1_ASM159210v1_genomic
GCA_001515945.1_41k_genomic
GCF_000305775.1_ASM30577v1_genomic
GCA_001824635.1_ASM182463v1_genomic
GCF_001372595.1_W2975_genomic
GCA_001871755.1_ASM187175v1_genomic
GCA_002083955.1_ASM208395v1_genomic
GCF_006228565.1_ASM622856v1_genomic
GCF_000429925.1_ASM42992v1_genomic
GCA_003650225.1_ASM365022v1_genomic
GCF_000018405.1_ASM1840v1_genomic
GCF_000010045.1_ASM1004v1_genomic
GCF_001950325.1_ASM195032v1_genomic
GCF_000244895.1_ASM24489v1_genomic
GCF_902498735.1_strain_DBB_genome_genomic
GCA_000961585.1_41k_genomic
GCA_001796495.1_ASM179649v1_genomic
GCF_004343605.1_ASM434360v1_genomic
GCF_001936615.1_ASM193661v1_genomic
GCA_002748815.1_ASM274881v1_genomic
GCA_003453735.1_ASM345373v1_genomic
GCF_900114655.1_IMG-taxon_2642422548_annotated_assembly_genomic
GCA_002067235.1_ASM206723v1_genomic
GCF_001874065.1_ASM187406v1_genomic
GCA_003598055.1_ASM359805v1_genomic
GCA_004297765.1_ASM429776v1_genomic
GCA_003501825.1_ASM350182v1_genomic
GCF_000512895.1_ASM51289v1_genomic
GCA_009772985.1_ASM977298v1_genomic
GCA_002897715.1_ASM289771v1_genomic
GCA_001508035.1_ASM150803v1_genomic
GCF_000018425.1_ASM1842v1_genomic
GCF_003693285.1_ASM369328v1_genomic
GCF_000328765.2_ASM32876v2_genomic
GCF_008086625.1_ASM808662v1_genomic
GCA_002084425.1_ASM208442v1_genomic
GCA_009711705.1_ASM971170v1_genomic
GCF_001372475.1_W2967_genomic
GCA_004297825.1_ASM429782v1_genomic
GCA_002779905.1_ASM277990v1_genomic
GCF_001029285.1_ASM102928v1_genomic
GCF_001029295.1_ASM102929v1_genomic
GCA_003530275.1_ASM353027v1_genomic
GCF_000163855.1_ASM16385v1_genomic
GCA_001304175.1_ASM130417v1_genomic

## Sheet: Table_S2
Supprementary Table 2 List of accession IDs of 110 healthy human gut metatranscriptome satasets used in this study
SRR13867071
SRR13867072
SRR13867073
SRR13867074
SRR13867076
SRR13867087
SRR13867097
SRR13867098
SRR13867100
SRR13867102
SRR13867103
SRR13867107
SRR13867108
SRR13867109
SRR6038187
SRR6038191
SRR6038196
SRR6038198
SRR6038202
SRR6038204
SRR6038205
SRR6038214
SRR6038218
SRR6038222
SRR6038224
SRR6038232
SRR6038236
SRR6038244
SRR6038248
SRR6038252
SRR6038256
SRR6038262
SRR6038266
SRR6038272
SRR6038273
SRR6038285
SRR6038289
SRR6038295
SRR6038297
SRR6038301
SRR6038305
SRR6038309
SRR6038316
SRR6038325
SRR6038329
SRR6038335
SRR6038337
SRR6038345
SRR6038347
SRR6038355
SRR6038361
SRR6038363
SRR6038364
SRR6038365
SRR6038367
SRR6038371
SRR6038375
SRR6038379
SRR6038383
SRR6038384
SRR6038387
SRR6038392
SRR6038393
SRR6038395
SRR6038397
SRR6038403
SRR6038404
SRR6038407
SRR6038413
SRR6038417
SRR6038421
SRR6038424
SRR6038426
SRR6038427
SRR6038434
SRR6038436
SRR6038443
SRR6038447
SRR6038450
SRR6038452
SRR6038456
SRR6038460
SRR6038462
SRR6038466
SRR6038470
SRR6038472
SRR6038480
SRR6038482
SRR6038486
SRR6038490
SRR6038491
SRR6038500
SRR6038504
SRR6038511
SRR6038515
SRR6038519
SRR6038522
SRR6038526
SRR6038527
SRR6038529
SRR6038533
SRR6038537
SRR6038538
SRR6038541
SRR6038545
SRR6038547
SRR6038551
SRR6038555
SRR6038557
SRR6038559

## Sheet: Table_S3
Supprementary Table 3 Putative Ni-CODHs detected from genomes of the human gut microbiomes
CODH_ID	Query_CODHs	CODH clade	Identity (%)	Alighned length (aa)	Mismatch (aa)	Gapopen (aa)	Query start	Query end	Reference start	Reference end	E-value	Bitscore	Query length	Reference length	HumGut_name
kraken:taxid|3013491|HumGut_13491_1_210	WP_026514536.1	B	67.3	639	209	0	91	729	63	701	0	905	734	703	HumGut_13491
kraken:taxid|3014161|HumGut_14161_2_270	WP_026514536.1	B	67.3	639	209	0	87	725	63	701	0	904	730	703	HumGut_14161
kraken:taxid|3012999|HumGut_12999_9_225	WP_026514536.1	B	65.7	664	228	0	60	723	38	701	0	907	730	703	HumGut_12999
kraken:taxid|3015891|HumGut_15891_40_37	WP_026514536.1	B	67.4	639	208	0	73	711	63	701	0	901	716	703	HumGut_15891
kraken:taxid|3015484|HumGut_15484_8_81	WP_026514536.1	B	67.6	639	207	0	75	713	63	701	0	903	718	703	HumGut_15484
kraken:taxid|3013954|HumGut_13954_4_238	WP_026514536.1	B	67.3	639	209	0	87	725	63	701	0	904	730	703	HumGut_13954
kraken:taxid|3021158|HumGut_21158_1_117	WP_026514536.1	B	66.5	639	214	0	60	698	63	701	0	894	725	703	HumGut_21158
kraken:taxid|3025353|HumGut_25353_29_31	WP_026514536.1	B	66.5	639	214	0	66	704	63	701	0	893	731	703	HumGut_25353
kraken:taxid|3012759|HumGut_12759_13_109	WP_026514536.1	B	67.3	639	209	0	83	721	63	701	0	907	726	703	HumGut_12759
kraken:taxid|3021139|HumGut_21139_53_124	WP_026514536.1	B	67.3	639	209	0	70	708	63	701	0	904	713	703	HumGut_21139
kraken:taxid|3023888|HumGut_23888_24_66	WP_026514536.1	B	65.7	664	228	0	57	720	38	701	0	908	725	703	HumGut_23888
kraken:taxid|3015027|HumGut_15027_39_60	WP_026514536.1	B	67.6	639	207	0	75	713	63	701	0	903	718	703	HumGut_15027
kraken:taxid|3021836|HumGut_21836_6_26	WP_026514536.1	B	68	651	201	1	43	686	51	701	0	918	688	703	HumGut_21836
kraken:taxid|3013367|HumGut_13367_1_175	WP_026514536.1	B	67.1	639	210	0	77	715	63	701	0	904	720	703	HumGut_13367
kraken:taxid|3029805|HumGut_29805_19_10	WP_039226206.1	C	70.8	616	180	0	11	626	15	630	0	884	634	631	HumGut_29805
kraken:taxid|3029805|HumGut_29805_37_75	WP_012571978.1	E	52.2	628	278	7	4	622	9	623	2.43e-215	606	640	630	HumGut_29805
kraken:taxid|3019812|HumGut_19812_11_41	WP_026514536.1	B	67.6	639	207	0	97	735	63	701	0	904	740	703	HumGut_19812
kraken:taxid|3015386|HumGut_15386_41_12	WP_026514536.1	B	67.4	639	208	0	75	713	63	701	0	901	718	703	HumGut_15386
kraken:taxid|3004829|HumGut_4829_4_338	WP_039226206.1	C	65.7	616	211	0	12	627	15	630	0	848	628	631	HumGut_4829
kraken:taxid|3024505|HumGut_24505_8_11	WP_026514536.1	B	67.7	651	203	1	43	686	51	701	0	917	688	703	HumGut_24505
kraken:taxid|3020738|HumGut_20738_5_180	WP_039226206.1	C	67.5	630	204	1	1	629	1	630	0	873	630	631	HumGut_20738
kraken:taxid|3020738|HumGut_20738_23_131	WP_012571978.1	E	45.8	620	317	5	18	629	19	627	1.44e-193	550	631	630	HumGut_20738
kraken:taxid|3021342|HumGut_21342_38_57	WP_012571978.1	E	53	615	271	5	40	647	20	623	3.06e-216	609	670	630	HumGut_21342
kraken:taxid|3021342|HumGut_21342_97_7	WP_039226206.1	C	68	616	197	0	11	626	15	630	0	865	634	631	HumGut_21342
kraken:taxid|3028322|HumGut_28322_1_1955	WP_026514536.1	B	69.8	686	194	5	221	905	28	701	0	965	907	703	HumGut_28322
kraken:taxid|3019925|HumGut_19925_23_83	WP_012571978.1	E	51.7	625	285	5	4	621	9	623	2.31e-211	596	643	630	HumGut_19925
kraken:taxid|3019200|HumGut_19200_27_83	WP_012571978.1	E	51.7	625	285	5	4	621	9	623	2.31e-211	596	643	630	HumGut_19200
kraken:taxid|3015595|HumGut_15595_47_13	WP_026514536.1	B	69.2	640	197	0	102	741	63	702	0	932	742	703	HumGut_15595
kraken:taxid|3013618|HumGut_13618_54_103	WP_026514536.1	B	67.3	639	209	0	83	721	63	701	0	904	726	703	HumGut_13618
kraken:taxid|3023599|HumGut_23599_19_146	WP_026514536.1	B	67.4	639	208	0	69	707	63	701	0	907	712	703	HumGut_23599
kraken:taxid|3020889|HumGut_20889_22_110	WP_026514536.1	B	67.3	639	209	0	70	708	63	701	0	904	713	703	HumGut_20889
kraken:taxid|3020622|HumGut_20622_24_15	WP_026514536.1	B	66.1	528	179	0	1	528	175	702	1.47e-267	737	529	703	HumGut_20622
kraken:taxid|3018420|HumGut_18420_1_1083	WP_012571978.1	E	45.8	620	317	5	18	629	19	627	4.66e-192	546	631	630	HumGut_18420
kraken:taxid|3018420|HumGut_18420_1_1152	WP_039226206.1	C	66.6	616	206	0	12	627	15	630	0	849	628	631	HumGut_18420
kraken:taxid|3020930|HumGut_20930_50_6	WP_039226206.1	C	70.9	616	179	0	11	626	15	630	0	887	634	631	HumGut_20930
kraken:taxid|3020930|HumGut_20930_140_3	WP_012571978.1	E	52.2	628	278	7	4	622	9	623	1.97e-214	603	640	630	HumGut_20930
kraken:taxid|3027660|HumGut_27660_1_701	WP_039226206.1	C	73.9	616	161	0	12	627	15	630	0	905	629	631	HumGut_27660
kraken:taxid|3027660|HumGut_27660_1_3610	WP_011342982.1	D	60.8	627	244	2	12	637	4	629	1.23e-279	769	639	629	HumGut_27660
kraken:taxid|3029432|HumGut_29432_1_1136	WP_011342982.1	D	59.6	627	252	1	12	638	4	629	2.79e-276	761	640	629	HumGut_29432
kraken:taxid|3029432|HumGut_29432_1_1451	WP_039226206.1	C	72.2	619	169	2	6	624	15	630	0	894	625	631	HumGut_29432
kraken:taxid|3013102|HumGut_13102_1_755	WP_026514536.1	B	67.1	639	210	0	77	715	63	701	0	906	720	703	HumGut_13102
kraken:taxid|3015860|HumGut_15860_1_185	WP_026514536.1	B	65.7	664	228	0	67	730	38	701	0	906	735	703	HumGut_15860
kraken:taxid|3012715|HumGut_12715_22_10	WP_012571978.1	E	46.1	620	315	5	18	629	19	627	1.11e-187	535	631	630	HumGut_12715
kraken:taxid|3012487|HumGut_12487_56_22	WP_012571978.1	E	45.8	620	317	5	18	629	19	627	6.87e-189	538	631	630	HumGut_12487
kraken:taxid|3014394|HumGut_14394_9_43	WP_012571978.1	E	45.8	620	317	5	18	629	19	627	6.87e-189	538	631	630	HumGut_14394
kraken:taxid|3011367|HumGut_11367_2_16	WP_039226206.1	C	67.2	616	202	0	12	627	15	630	0	855	628	631	HumGut_11367
kraken:taxid|3011367|HumGut_11367_45_50	WP_012571978.1	E	45.8	620	317	5	18	629	19	627	6.04e-190	541	631	630	HumGut_11367
kraken:taxid|3011367|HumGut_11367_64_153	WP_012571978.1	E	47.2	619	310	4	18	629	19	627	4.86e-197	559	631	630	HumGut_11367
kraken:taxid|3015577|HumGut_15577_1_3703	WP_012571978.1	E	49	621	299	6	15	630	20	627	2.47e-205	580	632	630	HumGut_15577
kraken:taxid|3011847|HumGut_11847_8_178	WP_026514536.1	B	67.1	639	210	0	77	715	63	701	0	906	720	703	HumGut_11847
kraken:taxid|3030428|HumGut_30428_176_54	WP_026514536.1	B	61.9	640	242	2	39	677	63	701	1.4e-295	814	680	703	HumGut_30428
kraken:taxid|3027479|HumGut_27479_45_1	WP_026514536.1	B	61.7	640	243	2	39	677	63	701	8.06e-295	812	680	703	HumGut_27479
kraken:taxid|3029865|HumGut_29865_168_8	WP_026514536.1	B	61.9	640	242	2	39	677	63	701	9.9e-296	815	680	703	HumGut_29865
kraken:taxid|3029863|HumGut_29863_77_55	WP_026514536.1	B	61.9	640	242	2	39	677	63	701	2.45e-296	816	680	703	HumGut_29863
kraken:taxid|3029436|HumGut_29436_153_55	WP_026514536.1	B	61.6	640	244	2	39	677	63	701	8.06e-295	812	680	703	HumGut_29436
kraken:taxid|3030014|HumGut_30014_89_41	WP_026514536.1	B	61.7	640	243	2	39	677	63	701	2.82e-295	813	680	703	HumGut_30014
kraken:taxid|3029708|HumGut_29708_38_54	WP_026514536.1	B	61.7	640	243	2	39	677	63	701	4.01e-295	813	680	703	HumGut_29708
kraken:taxid|3030278|HumGut_30278_15_58	WP_026514536.1	B	61.7	640	243	2	39	677	63	701	2.82e-295	813	680	703	HumGut_30278
kraken:taxid|3021987|HumGut_21987_27_78	WP_026514536.1	B	61.6	640	244	2	39	677	63	701	1.62e-294	811	680	703	HumGut_21987
kraken:taxid|3029194|HumGut_29194_1_74	WP_026514536.1	B	61.6	640	244	2	39	677	63	701	4.01e-295	813	680	703	HumGut_29194
kraken:taxid|3022937|HumGut_22937_141_6	WP_026514536.1	B	61.7	640	243	2	39	677	63	701	1.62e-294	811	680	703	HumGut_22937
kraken:taxid|3013063|HumGut_13063_5_27	WP_026514536.1	B	67.4	639	208	0	78	716	63	701	0	907	721	703	HumGut_13063
kraken:taxid|3014393|HumGut_14393_15_4	WP_026514536.1	B	67.6	639	207	0	93	731	63	701	0	907	736	703	HumGut_14393
kraken:taxid|3013138|HumGut_13138_5_159	WP_026514536.1	B	65.7	664	228	0	61	724	38	701	0	907	729	703	HumGut_13138
kraken:taxid|3016337|HumGut_16337_2_80	WP_026514536.1	B	65.7	664	228	0	53	716	38	701	0	908	721	703	HumGut_16337
kraken:taxid|3014802|HumGut_14802_15_148	WP_026514536.1	B	67.6	639	207	0	89	727	63	701	0	907	732	703	HumGut_14802
kraken:taxid|3020277|HumGut_20277_1_147	WP_026514536.1	B	67.8	639	206	0	98	736	63	701	0	907	741	703	HumGut_20277
kraken:taxid|3014209|HumGut_14209_5_126	WP_026514536.1	B	67.8	639	206	0	88	726	63	701	0	911	731	703	HumGut_14209
kraken:taxid|3013535|HumGut_13535_3_68	WP_026514536.1	B	67.3	639	209	0	80	718	63	701	0	905	723	703	HumGut_13535
kraken:taxid|3016990|HumGut_16990_10_80	WP_026514536.1	B	65.5	664	229	0	63	726	38	701	0	902	731	703	HumGut_16990
kraken:taxid|3028850|HumGut_28850_1_1596	WP_011342982.1	D	60.9	627	243	2	12	637	4	629	1.06e-280	772	639	629	HumGut_28850
kraken:taxid|3028850|HumGut_28850_1_2693	WP_039226206.1	C	74	616	160	0	12	627	15	630	0	905	629	631	HumGut_28850
kraken:taxid|3027640|HumGut_27640_1_1362	WP_039226206.1	C	72.6	616	169	0	12	627	15	630	0	886	629	631	HumGut_27640
kraken:taxid|3027640|HumGut_27640_1_2214	WP_011342982.1	D	60.6	627	245	2	28	653	4	629	4.49e-279	768	655	629	HumGut_27640
kraken:taxid|3013952|HumGut_13952_1_261	WP_039226206.1	C	67.3	630	203	1	1	627	1	630	0	857	628	631	HumGut_13952
kraken:taxid|3030073|HumGut_30073_48_4	WP_026514536.1	B	61.7	640	243	2	39	677	63	701	2.82e-295	813	680	703	HumGut_30073
kraken:taxid|3029748|HumGut_29748_4_213	WP_026514536.1	B	61.9	640	242	2	39	677	63	701	9.9e-296	815	680	703	HumGut_29748
kraken:taxid|3030125|HumGut_30125_23_72	WP_026514536.1	B	61.6	640	244	2	39	677	63	701	1.14e-294	812	680	703	HumGut_30125
kraken:taxid|3029810|HumGut_29810_26_70	WP_026514536.1	B	62	640	241	2	39	677	63	701	2.45e-296	816	680	703	HumGut_29810
kraken:taxid|3029927|HumGut_29927_11_153	WP_026514536.1	B	61.7	640	243	2	39	677	63	701	2.82e-295	813	680	703	HumGut_29927
kraken:taxid|3029918|HumGut_29918_25_73	WP_026514536.1	B	61.6	640	244	2	39	677	63	701	9.3e-294	810	680	703	HumGut_29918
kraken:taxid|3011093|HumGut_11093_1_1969	WP_012571978.1	E	46	582	295	5	1	574	57	627	4.21e-178	508	576	630	HumGut_11093
kraken:taxid|3011093|HumGut_11093_1_2071	WP_039226206.1	C	66.9	616	204	0	12	627	15	630	0	847	628	631	HumGut_11093
kraken:taxid|3013252|HumGut_13252_8_254	WP_026514536.1	B	67.4	639	208	0	85	723	63	701	0	905	728	703	HumGut_13252
kraken:taxid|3015111|HumGut_15111_22_81	WP_026514536.1	B	65.5	664	229	0	55	718	38	701	0	904	723	703	HumGut_15111
kraken:taxid|3022111|HumGut_22111_8_67	WP_026514536.1	B	68.6	640	201	0	80	719	63	702	0	932	720	703	HumGut_22111
kraken:taxid|3018565|HumGut_18565_4_128	WP_026514536.1	B	67.3	639	209	0	70	708	63	701	0	904	713	703	HumGut_18565
kraken:taxid|3018861|HumGut_18861_3_54	WP_026514536.1	B	67.1	639	210	0	70	708	63	701	0	901	713	703	HumGut_18861
kraken:taxid|3021930|HumGut_21930_4_3	WP_026514536.1	B	67.4	639	208	0	72	710	63	701	0	904	715	703	HumGut_21930
kraken:taxid|3021918|HumGut_21918_3_53	WP_026514536.1	B	67.3	639	209	0	70	708	63	701	0	904	713	703	HumGut_21918
kraken:taxid|3004393|HumGut_4393_1_1338	WP_012571978.1	E	47	619	311	5	18	629	19	627	6.6e-192	546	631	630	HumGut_4393
kraken:taxid|3016819|HumGut_16819_85_120	WP_039226206.1	C	64.3	616	180	1	12	587	15	630	1.65e-293	802	588	631	HumGut_16819
kraken:taxid|3017240|HumGut_17240_9_21	WP_026514536.1	B	65.5	664	229	0	55	718	38	701	0	904	723	703	HumGut_17240
kraken:taxid|3015225|HumGut_15225_94_1	WP_026514536.1	B	65.5	664	229	0	59	722	38	701	0	908	727	703	HumGut_15225
kraken:taxid|3006814|HumGut_6814_14_164	WP_012571978.1	E	45.3	620	320	6	18	629	19	627	2.87e-185	529	631	630	HumGut_6814
kraken:taxid|3006814|HumGut_6814_26_7	WP_039226206.1	C	66.9	616	204	0	12	627	15	630	0	845	628	631	HumGut_6814
kraken:taxid|3010270|HumGut_10270_33_201	WP_039226206.1	C	68.3	616	195	0	12	627	15	630	0	858	628	631	HumGut_10270
kraken:taxid|3001292|HumGut_1292_1_3236	WP_012571978.1	E	46.4	619	315	5	18	629	19	627	1.51e-190	542	631	630	HumGut_1292
kraken:taxid|3007440|HumGut_7440_1_2508	WP_039226206.1	C	57.1	618	264	1	8	625	15	631	6.51e-255	706	627	631	HumGut_7440
kraken:taxid|3021581|HumGut_21581_1_446	WP_039226206.1	C	68.3	616	195	0	13	628	15	630	0	880	629	631	HumGut_21581
kraken:taxid|3016621|HumGut_16621_16_34	WP_012571978.1	E	44.3	619	328	4	18	629	19	627	4.06e-185	528	631	630	HumGut_16621
kraken:taxid|3016621|HumGut_16621_35_14	WP_039226206.1	C	67	616	203	0	13	628	15	630	0	845	629	631	HumGut_16621
kraken:taxid|3011640|HumGut_11640_312_82	WP_012571978.1	E	51.7	625	285	5	4	621	9	623	2.31e-211	596	643	630	HumGut_11640
kraken:taxid|3012419|HumGut_12419_3_59	WP_039226206.1	C	68.8	616	192	0	12	627	15	630	0	867	628	631	HumGut_12419
kraken:taxid|3011747|HumGut_11747_55_9	WP_026514536.1	B	67.4	639	208	0	87	725	63	701	0	907	730	703	HumGut_11747
kraken:taxid|3010635|HumGut_10635_55_245	WP_026514536.1	B	67.4	639	208	0	81	719	63	701	0	905	724	703	HumGut_10635
kraken:taxid|3000624|HumGut_624_40_17	WP_012571978.1	E	46.4	619	315	5	18	629	19	627	1.87e-191	545	631	630	HumGut_624
kraken:taxid|3013055|HumGut_13055_200_39	WP_039226206.1	C	56.8	618	266	1	8	625	15	631	4.95e-252	699	627	631	HumGut_13055
kraken:taxid|3027213|HumGut_27213_18_42	WP_039226206.1	C	73.4	616	164	0	12	627	15	630	0	896	629	631	HumGut_27213
kraken:taxid|3027213|HumGut_27213_55_4	WP_011342982.1	D	60.8	627	244	2	12	637	4	629	8.66e-280	769	639	629	HumGut_27213
kraken:taxid|3028735|HumGut_28735_77_8	WP_011342982.1	D	60.3	627	247	2	12	637	4	629	2.01e-278	766	639	629	HumGut_28735
kraken:taxid|3028735|HumGut_28735_84_2	WP_039226206.1	C	73.1	616	166	0	12	627	15	630	0	888	629	631	HumGut_28735
kraken:taxid|3028168|HumGut_28168_12_61	WP_039226206.1	C	74.5	616	157	0	12	627	15	630	0	908	629	631	HumGut_28168
kraken:taxid|3028168|HumGut_28168_20_45	WP_011342982.1	D	60.4	627	246	2	20	645	4	629	1.91e-278	766	647	629	HumGut_28168
kraken:taxid|3022248|HumGut_22248_330_8	WP_039226206.1	C	70.9	616	179	0	11	626	15	630	0	888	634	631	HumGut_22248
kraken:taxid|3022248|HumGut_22248_404_37	WP_012571978.1	E	52.2	628	278	7	4	622	9	623	2.43e-215	606	640	630	HumGut_22248
kraken:taxid|3021438|HumGut_21438_122_38	WP_012571978.1	E	52.2	628	278	7	4	622	9	623	2.43e-215	606	640	630	HumGut_21438
kraken:taxid|3021438|HumGut_21438_378_144	WP_039226206.1	C	70.9	616	179	0	11	626	15	630	0	887	634	631	HumGut_21438
kraken:taxid|3001581|HumGut_1581_75_80	WP_012571978.1	E	46.4	619	315	5	18	629	19	627	8.55e-190	540	631	630	HumGut_1581
kraken:taxid|3003274|HumGut_3274_126_9	WP_012571978.1	E	45.6	619	320	4	18	629	19	627	5.79e-193	548	631	630	HumGut_3274
kraken:taxid|3001057|HumGut_1057_110_48	WP_012571978.1	E	46.2	619	316	4	18	629	19	627	1.87e-191	545	631	630	HumGut_1057
kraken:taxid|3008350|HumGut_8350_2_27	WP_039226206.1	C	67	616	203	0	12	627	15	630	0	847	628	631	HumGut_8350
kraken:taxid|3008350|HumGut_8350_46_108	WP_012571978.1	E	45.5	620	319	6	18	629	19	627	1.01e-185	530	631	630	HumGut_8350
kraken:taxid|3003584|HumGut_3584_44_69	WP_012571978.1	E	45.9	619	318	4	18	629	19	627	2.65e-191	544	631	630	HumGut_3584
kraken:taxid|3003853|HumGut_3853_90_80	WP_012571978.1	E	46.8	619	312	5	18	629	19	627	2.65e-191	544	631	630	HumGut_3853
kraken:taxid|3001540|HumGut_1540_71_3	WP_012571978.1	E	46.2	619	316	5	18	629	19	627	2.65e-191	544	631	630	HumGut_1540
kraken:taxid|3003282|HumGut_3282_13_193	WP_012571978.1	E	46.2	619	316	5	18	629	19	627	3.02e-190	541	631	630	HumGut_3282
kraken:taxid|3003174|HumGut_3174_88_96	WP_012571978.1	E	46	619	317	4	18	629	19	627	6.6e-192	546	631	630	HumGut_3174
kraken:taxid|3002515|HumGut_2515_36_34	WP_012571978.1	E	47	619	311	5	18	629	19	627	1.16e-192	548	631	630	HumGut_2515
kraken:taxid|3009494|HumGut_9494_16_73	WP_039226206.1	C	65.7	616	211	0	12	627	15	630	0	848	628	631	HumGut_9494
kraken:taxid|3012253|HumGut_12253_1_195	WP_026514536.1	B	67.4	639	208	0	81	719	63	701	0	906	724	703	HumGut_12253
kraken:taxid|3003600|HumGut_3600_5_230	WP_012571978.1	E	46	620	316	5	18	629	19	627	3.75e-191	544	631	630	HumGut_3600
kraken:taxid|3002563|HumGut_2563_3_72	WP_012571978.1	E	46.7	619	313	5	18	629	19	627	3.02e-190	541	631	630	HumGut_2563
kraken:taxid|3011591|HumGut_11591_5_1	WP_026514536.1	B	67.4	639	208	0	87	725	63	701	0	907	730	703	HumGut_11591
kraken:taxid|3015486|HumGut_15486_6_70	WP_039226206.1	C	56.9	654	243	2	11	664	16	630	1.7e-262	727	665	631	HumGut_15486
kraken:taxid|3029233|HumGut_29233_6_15	WP_012571978.1	E	53.5	615	268	5	24	631	20	623	5.19e-220	618	651	630	HumGut_29233
kraken:taxid|3028576|HumGut_28576_101_43	WP_011342982.1	D	60.8	627	244	2	12	637	4	629	1.23e-279	769	639	629	HumGut_28576
kraken:taxid|3028576|HumGut_28576_119_26	WP_039226206.1	C	73.4	616	164	0	12	627	15	630	0	895	629	631	HumGut_28576
kraken:taxid|3029910|HumGut_29910_2_54	WP_026514536.1	B	61.9	640	242	2	39	677	63	701	9.9e-296	815	680	703	HumGut_29910
kraken:taxid|3013729|HumGut_13729_20_18	WP_026514536.1	B	67.3	639	209	0	81	719	63	701	0	904	724	703	HumGut_13729
kraken:taxid|3000956|HumGut_956_13_11	WP_012571978.1	E	46.2	619	316	4	18	629	19	627	1.87e-191	545	631	630	HumGut_956
kraken:taxid|3017109|HumGut_17109_44_73	WP_012571978.1	E	53.3	614	270	6	11	617	20	623	3.08e-213	600	639	630	HumGut_17109
kraken:taxid|3002713|HumGut_2713_48_51	WP_012571978.1	E	46.2	619	316	4	18	629	19	627	2.65e-191	544	631	630	HumGut_2713
kraken:taxid|3012835|HumGut_12835_5_160	WP_026514536.1	B	67.4	639	208	0	83	721	63	701	0	907	726	703	HumGut_12835
kraken:taxid|3000465|HumGut_465_20_11	WP_012571978.1	E	46.4	619	315	5	18	629	19	627	2.42e-189	539	631	630	HumGut_465
kraken:taxid|3006304|HumGut_6304_4_91	WP_039226206.1	C	67.5	616	200	0	12	627	15	630	0	845	628	631	HumGut_6304
kraken:taxid|3006304|HumGut_6304_21_34	WP_039226206.1	C	56.5	618	268	1	8	625	15	631	1.86e-254	705	627	631	HumGut_6304
kraken:taxid|3026549|HumGut_26549_41_25	WP_026514536.1	B	70.3	639	190	0	36	674	63	701	0	949	678	703	HumGut_26549
kraken:taxid|3001535|HumGut_1535_55_51	WP_012571978.1	E	46.2	619	316	4	18	629	19	627	1.87e-191	545	631	630	HumGut_1535
kraken:taxid|3002348|HumGut_2348_22_180	WP_012571978.1	E	46.5	619	314	5	18	629	19	627	7.51e-191	543	631	630	HumGut_2348
kraken:taxid|3013313|HumGut_13313_36_68	WP_012571978.1	E	52.2	628	278	7	4	622	9	623	2.79e-214	603	640	630	HumGut_13313
kraken:taxid|3013313|HumGut_13313_39_5	WP_039226206.1	C	71.3	616	177	0	11	626	15	630	0	889	634	631	HumGut_13313
kraken:taxid|3020282|HumGut_20282_1_222	WP_026514536.1	B	67.8	639	206	0	95	733	63	701	0	907	738	703	HumGut_20282
kraken:taxid|3003904|HumGut_3904_1_2084	WP_039226206.1	C	57.5	643	244	5	8	647	15	631	5.89e-264	730	659	631	HumGut_3904
kraken:taxid|3016075|HumGut_16075_5_4852	WP_039226206.1	C	66.7	616	205	0	12	627	15	630	0	852	628	631	HumGut_16075
kraken:taxid|3016075|HumGut_16075_5_4931	WP_012571978.1	E	45.8	620	317	5	18	629	19	627	3.29e-192	546	631	630	HumGut_16075
kraken:taxid|3021421|HumGut_21421_13_805	WP_011342982.1	D	60.6	627	245	2	28	653	4	629	1.57e-279	769	655	629	HumGut_21421
kraken:taxid|3021421|HumGut_21421_13_1717	WP_039226206.1	C	73.5	616	163	0	12	627	15	630	0	901	629	631	HumGut_21421
kraken:taxid|3018082|HumGut_18082_1_2895	WP_012571978.1	E	48.6	621	301	6	15	630	20	627	7.62e-207	584	632	630	HumGut_18082
kraken:taxid|3012993|HumGut_12993_2_119	WP_012571978.1	E	52.2	628	278	7	4	622	9	623	1.97e-214	603	640	630	HumGut_12993
kraken:taxid|3012993|HumGut_12993_8_70	WP_039226206.1	C	70.9	616	179	0	11	626	15	630	0	887	634	631	HumGut_12993
kraken:taxid|3002042|HumGut_2042_8_69	WP_012571978.1	E	46.2	619	316	5	18	629	19	627	3.02e-190	541	631	630	HumGut_2042
kraken:taxid|3030236|HumGut_30236_2_195	WP_026514536.1	B	61.7	640	243	2	39	677	63	701	3.26e-294	811	680	703	HumGut_30236
kraken:taxid|3030205|HumGut_30205_1_70	WP_026514536.1	B	61.7	640	243	2	39	677	63	701	4.01e-295	813	680	703	HumGut_30205
kraken:taxid|3030178|HumGut_30178_6_145	WP_026514536.1	B	61.6	640	244	2	39	677	63	701	2.3e-294	811	680	703	HumGut_30178
kraken:taxid|3030093|HumGut_30093_7_4	WP_026514536.1	B	61.7	640	243	2	39	677	63	701	4.01e-295	813	680	703	HumGut_30093
kraken:taxid|3029794|HumGut_29794_7_81	WP_026514536.1	B	61.9	640	242	2	39	677	63	701	1.4e-295	814	680	703	HumGut_29794
kraken:taxid|3029596|HumGut_29596_7_38	WP_026514536.1	B	61.4	640	245	2	39	677	63	701	3.26e-294	811	680	703	HumGut_29596
kraken:taxid|3029829|HumGut_29829_3_28	WP_026514536.1	B	61.4	640	245	2	39	677	63	701	1.62e-294	811	680	703	HumGut_29829
kraken:taxid|3029615|HumGut_29615_6_205	WP_026514536.1	B	61.6	640	244	2	39	677	63	701	4.01e-295	813	680	703	HumGut_29615
kraken:taxid|3029647|HumGut_29647_1_70	WP_026514536.1	B	61.6	640	244	2	39	677	63	701	1.62e-294	811	680	703	HumGut_29647
kraken:taxid|3030311|HumGut_30311_2_176	WP_026514536.1	B	61.7	640	243	2	39	677	63	701	4.01e-295	813	680	703	HumGut_30311
kraken:taxid|3030456|HumGut_30456_1_643	WP_026514536.1	B	61.7	640	243	2	39	677	63	701	4.01e-295	813	680	703	HumGut_30456
kraken:taxid|3026926|HumGut_26926_1_370	WP_026514536.1	B	61.9	640	242	2	39	677	63	701	1.4e-295	814	680	703	HumGut_26926
kraken:taxid|3030412|HumGut_30412_3_49	WP_026514536.1	B	61.6	640	244	2	39	677	63	701	5.68e-295	813	680	703	HumGut_30412
kraken:taxid|3022810|HumGut_22810_97_3	WP_012571978.1	E	46.8	620	311	5	18	629	19	627	1.44e-193	550	631	630	HumGut_22810
kraken:taxid|3021865|HumGut_21865_54_57	WP_012571978.1	E	45.5	620	319	5	18	629	19	627	7.51e-191	543	631	630	HumGut_21865
kraken:taxid|3025178|HumGut_25178_21_9	WP_026514536.1	B	67.8	642	207	0	12	653	61	702	0	938	654	703	HumGut_25178
kraken:taxid|3025178|HumGut_25178_53_24	WP_011343033.1	F	49.1	635	320	2	25	659	3	634	8.56e-214	603	676	636	HumGut_25178
kraken:taxid|3025563|HumGut_25563_45_21	WP_039226206.1	C	58.8	651	233	1	4	654	15	630	1.05e-275	760	655	631	HumGut_25563
kraken:taxid|3021014|HumGut_21014_11_32	WP_039226206.1	C	68.5	616	194	0	11	626	15	630	0	870	634	631	HumGut_21014
kraken:taxid|3021014|HumGut_21014_16_20	WP_012571978.1	E	53.7	614	267	4	15	621	20	623	1.12e-223	627	639	630	HumGut_21014
kraken:taxid|3020819|HumGut_20819_4_191	WP_039226206.1	C	68.2	616	196	0	11	626	15	630	0	863	634	631	HumGut_20819
kraken:taxid|3020819|HumGut_20819_5_58	WP_012571978.1	E	53	615	271	5	40	647	20	623	1.16e-218	615	670	630	HumGut_20819
kraken:taxid|3005268|HumGut_5268_1_54	WP_012571978.1	E	45.6	619	320	4	18	629	19	627	6.6e-192	546	631	630	HumGut_5268
kraken:taxid|3011184|HumGut_11184_13_55	WP_026514536.1	B	60.4	641	252	2	54	692	63	703	6.65e-291	803	697	703	HumGut_11184
kraken:taxid|3003054|HumGut_3054_13_32	WP_012571978.1	E	46.8	619	312	5	18	629	19	627	7.51e-191	543	631	630	HumGut_3054
kraken:taxid|3003504|HumGut_3504_3_124	WP_012571978.1	E	46.6	620	312	5	18	629	19	627	1.79e-194	552	631	630	HumGut_3504
kraken:taxid|3011546|HumGut_11546_28_15	WP_039226206.1	C	68.8	616	192	0	12	627	15	630	0	883	628	631	HumGut_11546
kraken:taxid|3002058|HumGut_2058_19_21	WP_012571978.1	E	46.5	620	313	5	18	629	19	627	5.54e-196	556	631	630	HumGut_2058
kraken:taxid|3002058|HumGut_2058_25_13	WP_026514536.1	B	73.8	686	167	3	20	705	28	700	0	1030	707	703	HumGut_2058
kraken:taxid|3001801|HumGut_1801_12_21	WP_012571978.1	E	46.8	619	312	5	18	629	19	627	3.29e-192	546	631	630	HumGut_1801
kraken:taxid|3001608|HumGut_1608_2_134	WP_012571978.1	E	46.2	619	316	4	18	629	19	627	1.27e-194	553	631	630	HumGut_1608
kraken:taxid|3004921|HumGut_4921_1_519	WP_012571978.1	E	46.3	620	314	5	18	629	19	627	2.33e-192	547	631	630	HumGut_4921
kraken:taxid|3011795|HumGut_11795_2_183	WP_012571978.1	E	45.5	620	319	5	18	629	19	627	4.44e-187	533	631	630	HumGut_11795
kraken:taxid|3014810|HumGut_14810_14_68	WP_012571978.1	E	48.8	621	300	6	15	630	20	627	2.16e-206	583	632	630	HumGut_14810
kraken:taxid|3017101|HumGut_17101_2_292	WP_039226206.1	C	56.2	658	245	1	11	668	16	630	4.82e-268	741	669	631	HumGut_17101
kraken:taxid|3006192|HumGut_6192_9_95	WP_012571978.1	E	46.6	620	312	5	18	629	19	627	1.02e-193	550	631	630	HumGut_6192
kraken:taxid|3003072|HumGut_3072_1_314	WP_012571978.1	E	45.9	619	318	4	18	629	19	627	6.6e-192	546	631	630	HumGut_3072
kraken:taxid|3013553|HumGut_13553_5_18	WP_039226206.1	C	67.5	630	202	1	1	627	1	630	0	858	628	631	HumGut_13553
kraken:taxid|3011752|HumGut_11752_1_306	WP_026514536.1	B	67.4	639	208	0	80	718	63	701	0	907	723	703	HumGut_11752
kraken:taxid|3012551|HumGut_12551_3_162	WP_026514536.1	B	67.1	639	210	0	77	715	63	701	0	906	720	703	HumGut_12551
kraken:taxid|3006655|HumGut_6655_1_483	WP_039226206.1	C	67.4	616	201	0	12	627	15	630	0	845	628	631	HumGut_6655
kraken:taxid|3006655|HumGut_6655_3_266	WP_039226206.1	C	56.3	618	269	1	8	625	15	631	3.73e-254	704	627	631	HumGut_6655
kraken:taxid|3000917|HumGut_917_3_194	WP_012571978.1	E	47	619	311	5	18	629	19	627	2.04e-193	550	631	630	HumGut_917
kraken:taxid|3018361|HumGut_18361_1_78	WP_039226206.1	C	67.2	616	202	0	12	627	15	630	0	862	628	631	HumGut_18361
kraken:taxid|3011799|HumGut_11799_16_27	WP_039226206.1	C	69.2	616	190	0	12	627	15	630	0	882	628	631	HumGut_11799
kraken:taxid|3016592|HumGut_16592_20_28	WP_039226206.1	C	69	616	191	0	12	627	15	630	0	879	628	631	HumGut_16592
kraken:taxid|3002067|HumGut_2067_1_419	WP_012571978.1	E	47	619	311	5	18	629	19	627	4.66e-192	546	631	630	HumGut_2067
kraken:taxid|3001763|HumGut_1763_1_71	WP_012571978.1	E	46.7	619	313	5	18	629	19	627	3.02e-190	541	631	630	HumGut_1763
kraken:taxid|3002807|HumGut_2807_1_146	WP_012571978.1	E	46.2	619	316	5	18	629	19	627	4.27e-190	541	631	630	HumGut_2807
kraken:taxid|3001874|HumGut_1874_4_144	WP_012571978.1	E	45.9	619	318	4	18	629	19	627	2.33e-192	547	631	630	HumGut_1874
kraken:taxid|3003185|HumGut_3185_3_13	WP_012571978.1	E	46.8	619	312	5	18	629	19	627	5.31e-191	543	631	630	HumGut_3185
kraken:taxid|3003478|HumGut_3478_35_20	WP_012571978.1	E	46.2	619	316	5	18	629	19	627	3.02e-190	541	631	630	HumGut_3478
kraken:taxid|3002092|HumGut_2092_1_53	WP_012571978.1	E	45.9	619	318	4	18	629	19	627	2.33e-192	547	631	630	HumGut_2092
kraken:taxid|3015958|HumGut_15958_2_6	WP_026514536.1	B	64.9	641	224	1	54	694	63	702	0	872	695	703	HumGut_15958
kraken:taxid|3007246|HumGut_7246_3_58	WP_012571978.1	E	45.8	620	317	5	18	629	19	627	2.22e-187	534	631	630	HumGut_7246
kraken:taxid|3007246|HumGut_7246_6_91	WP_039226206.1	C	66.6	616	206	0	12	627	15	630	0	847	628	631	HumGut_7246
kraken:taxid|3010642|HumGut_10642_28_20	WP_039226206.1	C	67.8	630	200	1	1	627	1	630	0	857	628	631	HumGut_10642
kraken:taxid|3013182|HumGut_13182_10_181	WP_039226206.1	C	67.8	630	200	1	1	627	1	630	0	857	628	631	HumGut_13182
kraken:taxid|3003242|HumGut_3242_2_403	WP_012571978.1	E	46.8	619	312	5	18	629	19	627	5.31e-191	543	631	630	HumGut_3242
kraken:taxid|3013154|HumGut_13154_44_12	WP_026514536.1	B	67.4	639	208	0	87	725	63	701	0	907	730	703	HumGut_13154
kraken:taxid|3005264|HumGut_5264_159_3	WP_039226206.1	C	65.7	616	211	0	12	627	15	630	0	849	628	631	HumGut_5264
kraken:taxid|3020274|HumGut_20274_266_1	WP_026514536.1	B	67.6	639	207	0	80	718	63	701	0	909	723	703	HumGut_20274
kraken:taxid|3006265|HumGut_6265_241_2	WP_012571978.1	E	46.5	621	312	5	19	632	20	627	2.17e-196	557	634	630	HumGut_6265
kraken:taxid|3010437|HumGut_10437_136_3	WP_012571978.1	E	46.4	621	313	6	20	633	20	627	5.84e-194	551	635	630	HumGut_10437
kraken:taxid|3012911|HumGut_12911_25_1	WP_026514536.1	B	67.3	633	207	0	73	705	63	695	0	894	705	703	HumGut_12911
kraken:taxid|3002826|HumGut_2826_106_6	WP_012571978.1	E	47.6	618	307	4	19	629	20	627	9.74e-197	558	631	630	HumGut_2826
kraken:taxid|3008238|HumGut_8238_74_2	WP_039226206.1	C	65.6	616	212	0	12	627	15	630	0	848	628	631	HumGut_8238
kraken:taxid|3004383|HumGut_4383_4_21	WP_012571978.1	E	46.2	619	316	4	18	629	19	627	1.87e-191	545	631	630	HumGut_4383
kraken:taxid|3024631|HumGut_24631_32_5	WP_026514536.1	B	67.3	639	209	0	81	719	63	701	0	904	724	703	HumGut_24631
kraken:taxid|3003299|HumGut_3299_139_2	WP_012571978.1	E	47.4	618	308	4	19	629	20	627	2.76e-196	557	631	630	HumGut_3299
kraken:taxid|3025985|HumGut_25985_20_1	WP_026514536.1	B	67.1	639	210	0	89	727	63	701	0	903	732	703	HumGut_25985
kraken:taxid|3003271|HumGut_3271_27_5	WP_039226206.1	C	57.9	643	242	5	8	647	15	631	3.11e-265	733	655	631	HumGut_3271
kraken:taxid|3018228|HumGut_18228_232_1	WP_026514536.1	B	67.4	639	208	0	85	723	63	701	0	907	728	703	HumGut_18228
kraken:taxid|3023036|HumGut_23036_258_1	WP_026514536.1	B	67.6	639	207	0	83	721	63	701	0	909	726	703	HumGut_23036
kraken:taxid|3003748|HumGut_3748_18_15	WP_012571978.1	E	46.2	619	316	4	18	629	19	627	1.87e-191	545	631	630	HumGut_3748
kraken:taxid|3017117|HumGut_17117_202_2	WP_026514536.1	B	67.3	639	209	0	70	708	63	701	0	905	713	703	HumGut_17117
kraken:taxid|3024256|HumGut_24256_1_113	WP_026514536.1	B	67.4	639	208	0	81	719	63	701	0	904	724	703	HumGut_24256
kraken:taxid|3025511|HumGut_25511_68_3	WP_039226206.1	C	67.5	630	204	1	1	629	1	630	0	870	630	631	HumGut_25511
kraken:taxid|3025511|HumGut_25511_168_9	WP_012571978.1	E	46.3	620	314	5	18	629	19	627	4.09e-193	549	631	630	HumGut_25511
kraken:taxid|3025019|HumGut_25019_172_3	WP_026514536.1	B	71.5	687	184	4	17	703	28	702	0	1001	704	703	HumGut_25019
kraken:taxid|3020231|HumGut_20231_100_3	WP_026514536.1	B	67.8	639	206	0	81	719	63	701	0	904	724	703	HumGut_20231
kraken:taxid|3003745|HumGut_3745_192_3	WP_012571978.1	E	46.2	619	316	4	18	629	19	627	1.87e-191	545	631	630	HumGut_3745
kraken:taxid|3019931|HumGut_19931_209_1	WP_026514536.1	B	67.1	639	210	0	77	715	63	701	0	904	720	703	HumGut_19931
kraken:taxid|3007601|HumGut_7601_1_26	WP_012571978.1	E	46.4	621	313	6	20	633	20	627	8.27e-194	551	635	630	HumGut_7601
kraken:taxid|3018113|HumGut_18113_49_5	WP_039226206.1	C	67.2	616	202	0	12	627	15	630	0	861	628	631	HumGut_18113
kraken:taxid|3023452|HumGut_23452_266_1	WP_039226206.1	C	68.2	616	196	0	13	628	15	630	0	880	629	631	HumGut_23452
kraken:taxid|3021764|HumGut_21764_100_1	WP_026514536.1	B	67.3	639	209	0	81	719	63	701	0	904	724	703	HumGut_21764
kraken:taxid|3011585|HumGut_11585_1_123	WP_012571978.1	E	45.7	619	319	4	18	629	19	627	6.04e-190	541	631	630	HumGut_11585
kraken:taxid|3012677|HumGut_12677_51_3	WP_012571978.1	E	47.5	621	306	5	19	632	20	627	1.9e-197	560	634	630	HumGut_12677
kraken:taxid|3019135|HumGut_19135_304_1	WP_026514536.1	B	68.3	596	189	0	19	614	61	656	0	858	615	703	HumGut_19135
kraken:taxid|3019264|HumGut_19264_22_6	WP_039226206.1	C	67.5	616	200	0	12	627	15	630	0	845	628	631	HumGut_19264
kraken:taxid|3022488|HumGut_22488_85_2	WP_026514536.1	B	67.3	639	209	0	81	719	63	701	0	904	724	703	HumGut_22488
kraken:taxid|3022090|HumGut_22090_115_3	WP_026514536.1	B	67.3	639	209	0	81	719	63	701	0	905	724	703	HumGut_22090
kraken:taxid|3016129|HumGut_16129_15_40	WP_012571978.1	E	46.9	620	310	5	18	629	19	627	1.79e-194	552	631	630	HumGut_16129
kraken:taxid|3025205|HumGut_25205_87_3	WP_026514536.1	B	68.1	617	197	0	81	697	63	679	0	880	697	703	HumGut_25205
kraken:taxid|3021493|HumGut_21493_127_1	WP_011342982.1	D	59.3	627	253	2	12	637	4	629	7.21e-274	754	639	629	HumGut_21493
kraken:taxid|3009533|HumGut_9533_103_2	WP_026514536.1	B	74.1	686	165	3	20	705	28	700	0	1034	707	703	HumGut_9533
kraken:taxid|3009533|HumGut_9533_115_3	WP_012571978.1	E	46.3	620	314	5	18	629	19	627	1.27e-194	553	631	630	HumGut_9533
kraken:taxid|3021375|HumGut_21375_3_17	WP_012571978.1	E	45.6	621	318	6	20	633	20	627	6.09e-191	543	635	630	HumGut_21375
kraken:taxid|3015091|HumGut_15091_6_7	WP_012571978.1	E	46.1	621	315	6	20	633	20	627	5.84e-194	551	635	630	HumGut_15091
kraken:taxid|3017091|HumGut_17091_30_10	WP_012571978.1	E	46.2	621	314	6	20	633	20	627	2.06e-194	552	635	630	HumGut_17091
kraken:taxid|3016214|HumGut_16214_10_39	WP_012571978.1	E	47.3	620	308	5	19	631	20	627	3.68e-197	559	633	630	HumGut_16214
kraken:taxid|3016722|HumGut_16722_7_3	WP_012571978.1	E	46.2	621	314	6	20	633	20	627	2.06e-194	552	635	630	HumGut_16722
kraken:taxid|3017621|HumGut_17621_206_1	WP_012571978.1	E	46	617	313	6	20	629	20	623	3.07e-192	546	629	630	HumGut_17621
kraken:taxid|3016690|HumGut_16690_12_3	WP_012571978.1	E	46	619	317	4	18	629	19	627	9.34e-192	545	631	630	HumGut_16690
kraken:taxid|3020868|HumGut_20868_7_49	WP_026514536.1	B	67.6	651	204	1	43	686	51	701	0	914	688	703	HumGut_20868
kraken:taxid|3016678|HumGut_16678_32_8	WP_012571978.1	E	45.9	621	316	6	20	633	20	627	3.32e-193	549	635	630	HumGut_16678
kraken:taxid|3018085|HumGut_18085_48_1	WP_012571978.1	E	46.4	621	313	6	20	633	20	627	7.58e-192	546	635	630	HumGut_18085
kraken:taxid|3018895|HumGut_18895_21_15	WP_012571978.1	E	46.1	621	315	6	20	633	20	627	1.07e-191	545	635	630	HumGut_18895
kraken:taxid|3011348|HumGut_11348_94_4	WP_012571978.1	E	46.9	621	310	5	19	632	20	627	5.4e-197	559	634	630	HumGut_11348
kraken:taxid|3016430|HumGut_16430_92_3	WP_012571978.1	E	45.9	621	316	6	20	633	20	627	1.17e-193	550	635	630	HumGut_16430
kraken:taxid|3012278|HumGut_12278_81_7	WP_012571978.1	E	46.9	621	310	5	19	632	20	627	5.4e-197	559	634	630	HumGut_12278
kraken:taxid|3002797|HumGut_2797_15_14	WP_012571978.1	E	47.6	618	307	4	19	629	20	627	9.74e-197	558	631	630	HumGut_2797
kraken:taxid|3011390|HumGut_11390_241_1	WP_012571978.1	E	47.5	604	297	5	19	615	20	610	4.05e-196	556	622	630	HumGut_11390
kraken:taxid|3011992|HumGut_11992_47_1	WP_012571978.1	E	46.6	607	304	6	20	619	20	613	2.39e-191	544	628	630	HumGut_11992
kraken:taxid|3011832|HumGut_11832_16_15	WP_012571978.1	E	46.4	621	313	6	20	633	20	627	8.27e-194	551	635	630	HumGut_11832
kraken:taxid|3014676|HumGut_14676_139_3	WP_012571978.1	E	45.9	621	316	6	20	633	20	627	1.17e-193	550	635	630	HumGut_14676
kraken:taxid|3003751|HumGut_3751_287_2	WP_012571978.1	E	47.6	618	307	4	19	629	20	627	9.74e-197	558	631	630	HumGut_3751
kraken:taxid|3017512|HumGut_17512_148_3	WP_012571978.1	E	46.1	621	315	6	19	632	20	627	4.54e-193	549	634	630	HumGut_17512
kraken:taxid|3014605|HumGut_14605_32_8	WP_012571978.1	E	45.9	621	316	6	20	633	20	627	1.17e-193	550	635	630	HumGut_14605
kraken:taxid|3017141|HumGut_17141_110_4	WP_012571978.1	E	46.5	621	312	6	20	633	20	627	2.15e-191	545	635	630	HumGut_17141
kraken:taxid|3027898|HumGut_27898_36_9	WP_026514536.1	B	61.7	639	243	2	49	685	63	701	2.76e-288	796	690	703	HumGut_27898
kraken:taxid|3008828|HumGut_8828_58_3	WP_012571978.1	E	46.2	619	316	4	18	629	19	627	3.75e-191	544	631	630	HumGut_8828
kraken:taxid|3009917|HumGut_9917_20_3	WP_012571978.1	E	46	619	317	4	18	629	19	627	1.79e-194	552	631	630	HumGut_9917
kraken:taxid|3024495|HumGut_24495_173_2	WP_026514536.1	B	61.5	639	244	2	49	685	63	701	1.94e-288	796	690	703	HumGut_24495
kraken:taxid|3025379|HumGut_25379_195_1	WP_026514536.1	B	67.6	639	207	0	80	718	63	701	0	907	723	703	HumGut_25379
kraken:taxid|3003427|HumGut_3427_59_13	WP_026514536.1	B	74.1	686	165	3	13	698	28	700	0	1032	700	703	HumGut_3427
kraken:taxid|3027973|HumGut_27973_2_112	WP_026514536.1	B	61.3	639	245	2	49	685	63	701	2.24e-287	794	690	703	HumGut_27973
kraken:taxid|3012070|HumGut_12070_444_2	WP_012571978.1	E	46.4	621	313	5	19	632	20	627	3.5e-195	554	634	630	HumGut_12070
kraken:taxid|3015385|HumGut_15385_1_17	WP_012571978.1	E	46.2	621	314	6	20	633	20	627	1.03e-194	553	635	630	HumGut_15385
kraken:taxid|3017332|HumGut_17332_30_7	WP_012571978.1	E	46.2	621	314	6	20	633	20	627	1.03e-194	553	635	630	HumGut_17332
kraken:taxid|3016228|HumGut_16228_280_1	WP_012571978.1	E	46.5	621	312	6	20	633	20	627	1.33e-192	548	635	630	HumGut_16228
kraken:taxid|3028100|HumGut_28100_20_11	WP_026514536.1	B	61.7	639	243	2	49	685	63	701	2.76e-288	796	690	703	HumGut_28100
kraken:taxid|3012465|HumGut_12465_2_28	WP_012571978.1	E	46.2	619	316	4	18	629	19	627	9.34e-192	545	631	630	HumGut_12465
kraken:taxid|3010531|HumGut_10531_358_1	WP_012571978.1	E	46.8	618	312	5	18	628	19	626	2.72e-190	541	628	630	HumGut_10531
kraken:taxid|3004386|HumGut_4386_10_4	WP_026514536.1	B	74.1	687	164	4	30	716	28	700	0	1034	718	703	HumGut_4386
kraken:taxid|3018198|HumGut_18198_51_7	WP_026514536.1	B	67.4	639	208	0	81	719	63	701	0	907	724	703	HumGut_18198
kraken:taxid|3026619|HumGut_26619_1_41	WP_026514536.1	B	61.7	639	243	2	49	685	63	701	2.76e-288	796	690	703	HumGut_26619
kraken:taxid|3016762|HumGut_16762_101_4	WP_012571978.1	E	46.4	621	313	6	20	633	20	627	1.66e-193	550	635	630	HumGut_16762
kraken:taxid|3010366|HumGut_10366_64_3	WP_012571978.1	E	45.6	621	318	6	19	632	20	627	3.65e-192	546	634	630	HumGut_10366
kraken:taxid|3010702|HumGut_10702_202_2	WP_012571978.1	E	45.4	621	319	6	19	632	20	627	1.04e-191	545	634	630	HumGut_10702
kraken:taxid|3015306|HumGut_15306_101_3	WP_012571978.1	E	46.5	620	313	5	18	629	19	627	5.79e-193	548	631	630	HumGut_15306
kraken:taxid|3013969|HumGut_13969_34_3	WP_012571978.1	E	46.5	621	312	6	20	633	20	627	2.92e-194	552	635	630	HumGut_13969
kraken:taxid|3020201|HumGut_20201_4_3	WP_012571978.1	E	47.6	620	306	5	19	631	20	627	3.51e-200	567	633	630	HumGut_20201
kraken:taxid|3015160|HumGut_15160_11_6	WP_012571978.1	E	46.1	621	315	6	20	633	20	627	8.63e-191	543	635	630	HumGut_15160
kraken:taxid|3010108|HumGut_10108_6_68	WP_012571978.1	E	47.1	620	309	5	20	632	20	627	1.08e-196	558	634	630	HumGut_10108
kraken:taxid|3015565|HumGut_15565_179_2	WP_012571978.1	E	46.7	621	311	5	19	632	20	627	5.64e-194	551	634	630	HumGut_15565
kraken:taxid|3015149|HumGut_15149_194_2	WP_012571978.1	E	46.1	621	315	6	20	633	20	627	1.07e-191	545	635	630	HumGut_15149
kraken:taxid|3025711|HumGut_25711_274_1	WP_026514536.1	B	85.7	650	93	0	1	650	54	703	0	1140	651	703	HumGut_25711
kraken:taxid|3009309|HumGut_9309_19_16	WP_012571978.1	E	46.4	621	313	6	20	633	20	627	1.66e-193	550	635	630	HumGut_9309
kraken:taxid|3012916|HumGut_12916_33_6	WP_012571978.1	E	46.7	621	311	6	19	632	20	627	2.47e-195	555	634	630	HumGut_12916
kraken:taxid|3010836|HumGut_10836_79_3	WP_012571978.1	E	46.9	621	310	5	19	632	20	627	1.9e-197	560	634	630	HumGut_10836
kraken:taxid|3022849|HumGut_22849_16_5	WP_026514536.1	B	67.3	639	209	0	81	719	63	701	0	905	724	703	HumGut_22849
kraken:taxid|3019420|HumGut_19420_359_1	WP_012571978.1	E	45.6	621	318	6	20	633	20	627	5.58e-189	538	635	630	HumGut_19420
kraken:taxid|3011854|HumGut_11854_63_3	WP_012571978.1	E	46.4	621	313	6	20	633	20	627	1.66e-193	550	635	630	HumGut_11854
kraken:taxid|3012653|HumGut_12653_43_6	WP_012571978.1	E	46.5	621	312	6	20	633	20	627	2.92e-194	552	635	630	HumGut_12653
kraken:taxid|3005593|HumGut_5593_485_1	WP_039226206.1	C	65.5	592	204	0	1	592	39	630	9.59e-299	816	593	631	HumGut_5593
kraken:taxid|3001547|HumGut_1547_4_51	WP_012571978.1	E	46.4	619	315	5	18	629	19	627	1.21e-189	540	631	630	HumGut_1547
kraken:taxid|3014524|HumGut_14524_15_5	WP_026514536.1	B	67.6	639	207	0	78	716	63	701	0	906	721	703	HumGut_14524
kraken:taxid|3020330|HumGut_20330_56_3	WP_012571978.1	E	53.4	614	269	4	15	621	20	623	2.73e-217	611	641	630	HumGut_20330
kraken:taxid|3026015|HumGut_26015_173_3	WP_039226206.1	C	67.7	616	199	0	12	627	15	630	0	867	628	631	HumGut_26015
kraken:taxid|3011787|HumGut_11787_19_9	WP_012571978.1	E	45.6	621	318	6	19	632	20	627	3.65e-192	546	634	630	HumGut_11787
kraken:taxid|3006114|HumGut_6114_131_2	WP_012571978.1	E	45.6	621	318	6	19	632	20	627	3.65e-192	546	634	630	HumGut_6114
kraken:taxid|3010556|HumGut_10556_305_1	WP_012571978.1	E	53.5	615	268	5	26	633	20	623	1.53e-218	615	658	630	HumGut_10556
kraken:taxid|3010556|HumGut_10556_362_3	WP_039226206.1	C	67.3	618	200	1	11	628	15	630	0	859	630	631	HumGut_10556
kraken:taxid|3026470|HumGut_26470_75_4	WP_039226206.1	C	68.2	616	196	0	12	627	15	630	0	863	628	631	HumGut_26470
kraken:taxid|3014397|HumGut_14397_11_7	WP_039226206.1	C	66.2	616	208	0	12	627	15	630	0	850	628	631	HumGut_14397
kraken:taxid|3000775|HumGut_775_386_1	WP_012571978.1	E	46.5	619	314	5	18	629	19	627	7.51e-191	543	631	630	HumGut_775
kraken:taxid|3017829|HumGut_17829_90_2	WP_012571978.1	E	46.7	621	311	6	20	633	20	627	1.66e-193	550	635	630	HumGut_17829
kraken:taxid|3005038|HumGut_5038_124_3	WP_039226206.1	C	57.6	629	238	5	4	629	29	631	2.65e-259	717	637	631	HumGut_5038
kraken:taxid|3023018|HumGut_23018_17_6	WP_026514536.1	B	64.6	641	226	1	54	694	63	702	0	865	695	703	HumGut_23018
kraken:taxid|3016269|HumGut_16269_52_7	WP_039226206.1	C	67.2	616	202	0	12	627	15	630	0	862	628	631	HumGut_16269
kraken:taxid|3010061|HumGut_10061_134_3	WP_012571978.1	E	45.6	621	318	6	19	632	20	627	3.65e-192	546	634	630	HumGut_10061
kraken:taxid|3014751|HumGut_14751_156_1	WP_026514536.1	B	67.4	639	208	0	85	723	63	701	0	907	728	703	HumGut_14751
kraken:taxid|3018675|HumGut_18675_65_3	WP_026514536.1	B	67.3	639	209	0	51	689	63	701	0	905	694	703	HumGut_18675
kraken:taxid|3020973|HumGut_20973_37_6	WP_012571978.1	E	46.9	621	310	6	20	633	20	627	3.62e-195	554	635	630	HumGut_20973
kraken:taxid|3027903|HumGut_27903_376_2	WP_012571978.1	E	54.7	609	269	4	2	607	23	627	1.66e-238	664	611	630	HumGut_27903
kraken:taxid|3021217|HumGut_21217_49_3	WP_026514536.1	B	67.4	639	208	0	83	721	63	701	0	907	726	703	HumGut_21217
kraken:taxid|3012832|HumGut_12832_40_14	WP_012571978.1	E	47.3	621	307	5	19	632	20	627	3.07e-196	557	634	630	HumGut_12832
kraken:taxid|3026282|HumGut_26282_76_7	WP_026514536.1	B	67	639	211	0	84	722	63	701	0	902	722	703	HumGut_26282
kraken:taxid|3012870|HumGut_12870_14_3	WP_012571978.1	E	46.4	621	313	6	20	633	20	627	2.35e-193	550	635	630	HumGut_12870
kraken:taxid|3013756|HumGut_13756_28_34	WP_012571978.1	E	46	619	317	5	18	629	19	627	2.22e-187	534	631	630	HumGut_13756
kraken:taxid|3013756|HumGut_13756_48_7	WP_039226206.1	C	67.2	616	202	0	12	627	15	630	0	861	628	631	HumGut_13756
kraken:taxid|3017068|HumGut_17068_108_1	WP_026514536.1	B	67.4	639	208	0	85	723	63	701	0	907	728	703	HumGut_17068
kraken:taxid|3021982|HumGut_21982_14_7	WP_012571978.1	E	48	581	285	4	19	592	20	590	6.3e-196	555	595	630	HumGut_21982
kraken:taxid|3019228|HumGut_19228_92_1	WP_026514536.1	B	65.3	603	208	1	64	666	63	664	3.07e-301	828	668	703	HumGut_19228
kraken:taxid|3024547|HumGut_24547_5_1	WP_026514536.1	B	67.6	639	207	0	67	705	63	701	0	908	710	703	HumGut_24547
kraken:taxid|3016197|HumGut_16197_142_1	WP_012571978.1	E	46.7	621	311	6	20	633	20	627	1.66e-193	550	635	630	HumGut_16197
kraken:taxid|3010569|HumGut_10569_122_3	WP_012571978.1	E	45.4	621	319	6	19	632	20	627	1.04e-191	545	634	630	HumGut_10569
kraken:taxid|3013546|HumGut_13546_31_4	WP_012571978.1	E	46.2	621	314	6	20	633	20	627	2.35e-193	550	635	630	HumGut_13546
kraken:taxid|3014883|HumGut_14883_44_6	WP_012571978.1	E	45.9	621	316	6	19	632	20	627	1.82e-192	547	634	630	HumGut_14883
kraken:taxid|3007373|HumGut_7373_16_6	WP_012571978.1	E	46.7	621	311	5	19	632	20	627	7.64e-197	558	634	630	HumGut_7373
kraken:taxid|3028779|HumGut_28779_39_11	WP_039226206.1	C	68.5	616	194	0	12	627	15	630	0	867	628	631	HumGut_28779
kraken:taxid|3010067|HumGut_10067_305_1	WP_012571978.1	E	46.4	582	294	5	19	593	20	590	8.84e-186	529	597	630	HumGut_10067
kraken:taxid|3009991|HumGut_9991_137_1	WP_012571978.1	E	46.4	621	313	6	20	633	20	627	8.27e-194	551	635	630	HumGut_9991
kraken:taxid|3014226|HumGut_14226_56_3	WP_012571978.1	E	46.7	621	311	6	20	633	20	627	4.5e-196	556	635	630	HumGut_14226
kraken:taxid|3010269|HumGut_10269_56_1	WP_012571978.1	E	46.4	621	313	6	20	633	20	627	1.66e-193	550	635	630	HumGut_10269
kraken:taxid|3002904|HumGut_2904_3_31	WP_026514536.1	B	73.5	686	168	4	30	715	28	699	0	1029	718	703	HumGut_2904
kraken:taxid|3008664|HumGut_8664_114_1	WP_012571978.1	E	45.4	621	319	6	19	632	20	627	1.04e-191	545	634	630	HumGut_8664
kraken:taxid|3021874|HumGut_21874_82_4	WP_026514536.1	B	85.4	676	98	1	38	713	29	703	0	1180	714	703	HumGut_21874
kraken:taxid|3006817|HumGut_6817_24_7	WP_012571978.1	E	46.4	621	313	6	20	633	20	627	5.84e-194	551	635	630	HumGut_6817
kraken:taxid|3013162|HumGut_13162_2_15	WP_012571978.1	E	47.5	621	307	5	15	628	19	627	4.48e-200	566	630	630	HumGut_13162
kraken:taxid|3013879|HumGut_13879_44_6	WP_012571978.1	E	46.9	621	310	6	20	633	20	627	3.18e-196	557	635	630	HumGut_13879
kraken:taxid|3002009|HumGut_2009_85_2	WP_012571978.1	E	47.6	618	307	4	19	629	20	627	2.76e-196	557	631	630	HumGut_2009
kraken:taxid|3018958|HumGut_18958_6_9	WP_026514536.1	B	69.2	639	197	0	47	685	63	701	0	922	687	703	HumGut_18958
kraken:taxid|3010347|HumGut_10347_5_14	WP_012571978.1	E	46.4	621	313	6	20	633	20	627	1.17e-193	550	635	630	HumGut_10347
kraken:taxid|3009782|HumGut_9782_4_11	WP_012571978.1	E	44.9	621	322	6	19	632	20	627	4.73e-190	541	634	630	HumGut_9782
kraken:taxid|3019038|HumGut_19038_28_9	WP_012571978.1	E	46.9	620	310	5	19	631	20	627	4.01e-199	564	633	630	HumGut_19038
kraken:taxid|3012026|HumGut_12026_4_42	WP_012571978.1	E	47.3	621	307	5	19	632	20	627	3.07e-196	557	634	630	HumGut_12026
kraken:taxid|3023831|HumGut_23831_3_127	WP_026514536.1	B	67.4	639	208	0	83	721	63	701	0	907	726	703	HumGut_23831
kraken:taxid|3017076|HumGut_17076_28_1	WP_026514536.1	B	67.4	639	208	0	80	718	63	701	0	907	723	703	HumGut_17076
kraken:taxid|3001343|HumGut_1343_120_1	WP_012571978.1	E	46.6	620	312	5	10	621	19	627	3.85e-194	551	623	630	HumGut_1343
kraken:taxid|3012633|HumGut_12633_4_155	WP_026514536.1	B	67.4	639	208	0	85	723	63	701	0	907	728	703	HumGut_12633
kraken:taxid|3013042|HumGut_13042_2_159	WP_026514536.1	B	67.6	639	207	0	83	721	63	701	0	909	726	703	HumGut_13042
kraken:taxid|3021728|HumGut_21728_51_4	WP_039226206.1	C	67.3	618	200	1	11	628	15	630	0	857	630	631	HumGut_21728
kraken:taxid|3021728|HumGut_21728_76_3	WP_012571978.1	E	53.5	615	268	5	26	633	20	623	1.53e-218	615	658	630	HumGut_21728
kraken:taxid|3017619|HumGut_17619_1_75	WP_039226206.1	C	66.4	616	207	0	12	627	15	630	0	844	628	631	HumGut_17619
kraken:taxid|3024439|HumGut_24439_4_19	WP_026514536.1	B	67.3	639	209	0	80	718	63	701	0	905	723	703	HumGut_24439
kraken:taxid|3010895|HumGut_10895_97_2	WP_012571978.1	E	46.4	621	313	6	20	633	20	627	8.27e-194	551	635	630	HumGut_10895
kraken:taxid|3007508|HumGut_7508_69_8	WP_012571978.1	E	46.6	620	312	5	19	631	20	627	2.09e-196	557	633	630	HumGut_7508
kraken:taxid|3012247|HumGut_12247_1_87	WP_012571978.1	E	45.7	621	317	6	20	633	20	627	3.46e-190	541	635	630	HumGut_12247
kraken:taxid|3012434|HumGut_12434_59_3	WP_012571978.1	E	46.5	621	312	6	20	633	20	627	2.56e-195	555	635	630	HumGut_12434
kraken:taxid|3007881|HumGut_7881_35_1	WP_012571978.1	E	47	619	311	5	18	629	19	627	2.04e-193	550	631	630	HumGut_7881
kraken:taxid|3027080|HumGut_27080_67_3	WP_026514536.1	B	61.8	639	242	2	49	685	63	701	4.44e-292	806	690	703	HumGut_27080
kraken:taxid|3008769|HumGut_8769_413_2	WP_012571978.1	E	46.5	621	312	5	19	632	20	627	4.35e-196	556	634	630	HumGut_8769
kraken:taxid|3017543|HumGut_17543_12_6	WP_039226206.1	C	59.6	616	248	1	9	624	16	630	5.87e-265	731	625	631	HumGut_17543
kraken:taxid|3000845|HumGut_845_129_3	WP_012571978.1	E	46.4	619	315	5	18	629	19	627	8.55e-190	540	631	630	HumGut_845
kraken:taxid|3010314|HumGut_10314_40_3	WP_012571978.1	E	46.5	621	312	5	19	632	20	627	4.95e-195	554	634	630	HumGut_10314
kraken:taxid|3001774|HumGut_1774_460_2	WP_012571978.1	E	46.4	619	315	5	18	629	19	627	2.13e-190	542	631	630	HumGut_1774
kraken:taxid|3017290|HumGut_17290_18_7	WP_026514536.1	B	67.4	639	208	0	87	725	63	701	0	907	730	703	HumGut_17290
kraken:taxid|3012249|HumGut_12249_38_7	WP_026514536.1	B	67.1	639	210	0	77	715	63	701	0	906	720	703	HumGut_12249
kraken:taxid|3016561|HumGut_16561_176_2	WP_026514536.1	B	65.7	664	228	0	59	722	38	701	0	908	727	703	HumGut_16561
kraken:taxid|3019131|HumGut_19131_29_14	WP_026514536.1	B	65.5	641	220	1	54	694	63	702	0	882	695	703	HumGut_19131
kraken:taxid|3019486|HumGut_19486_3_17	WP_012571978.1	E	47.3	620	308	5	19	631	20	627	1.14e-198	563	633	630	HumGut_19486
kraken:taxid|3012944|HumGut_12944_182_3	WP_039226206.1	C	66.4	616	207	0	12	627	15	630	0	845	628	631	HumGut_12944
kraken:taxid|3023426|HumGut_23426_122_1	WP_026514536.1	B	67.4	639	208	0	85	723	63	701	0	907	728	703	HumGut_23426
kraken:taxid|3003088|HumGut_3088_53_3	WP_012571978.1	E	47.6	618	307	4	19	629	20	627	2.76e-196	557	631	630	HumGut_3088
kraken:taxid|3022840|HumGut_22840_22_10	WP_026514536.1	B	67.3	639	209	0	81	719	63	701	0	904	724	703	HumGut_22840
kraken:taxid|3021662|HumGut_21662_112_1	WP_026514536.1	B	67.1	639	210	0	76	714	63	701	0	906	719	703	HumGut_21662
kraken:taxid|3014743|HumGut_14743_31_1	WP_026514536.1	B	65.8	664	227	0	57	720	38	701	0	908	725	703	HumGut_14743
kraken:taxid|3019309|HumGut_19309_110_5	WP_026514536.1	B	67.8	639	206	0	85	723	63	701	0	906	728	703	HumGut_19309
kraken:taxid|3022466|HumGut_22466_148_3	WP_026514536.1	B	67.4	639	208	0	91	729	63	701	0	907	734	703	HumGut_22466
kraken:taxid|3022897|HumGut_22897_65_8	WP_026514536.1	B	67.3	639	209	0	75	713	63	701	0	899	718	703	HumGut_22897
kraken:taxid|3000219|HumGut_219_3_60	WP_012571978.1	E	46.4	619	315	5	18	629	19	627	1.21e-189	540	631	630	HumGut_219
kraken:taxid|3024496|HumGut_24496_8_5	WP_026514536.1	B	61.8	639	242	2	49	685	63	701	4.44e-292	806	690	703	HumGut_24496
kraken:taxid|3023499|HumGut_23499_116_2	WP_026514536.1	B	67.3	639	209	0	81	719	63	701	0	904	724	703	HumGut_23499
kraken:taxid|3012952|HumGut_12952_33_1	WP_026514536.1	B	67.4	639	208	0	80	718	63	701	0	907	723	703	HumGut_12952
kraken:taxid|3022384|HumGut_22384_17_10	WP_026514536.1	B	72.9	680	181	2	18	697	26	702	0	1012	716	703	HumGut_22384
kraken:taxid|3023889|HumGut_23889_27_7	WP_026514536.1	B	72.4	598	164	1	1	598	106	702	0	893	600	703	HumGut_23889
kraken:taxid|3020376|HumGut_20376_217_1	WP_026514536.1	B	67.3	639	209	0	81	719	63	701	0	904	724	703	HumGut_20376
kraken:taxid|3011539|HumGut_11539_8_30	WP_026514536.1	B	67.3	639	209	0	85	723	63	701	0	905	728	703	HumGut_11539
kraken:taxid|3020194|HumGut_20194_122_3	WP_026514536.1	B	67.1	639	210	0	81	719	63	701	0	901	724	703	HumGut_20194
kraken:taxid|3023234|HumGut_23234_129_3	WP_026514536.1	B	65.7	664	228	0	20	683	38	701	0	906	688	703	HumGut_23234
kraken:taxid|3023281|HumGut_23281_38_6	WP_026514536.1	B	65.7	664	228	0	57	720	38	701	0	906	725	703	HumGut_23281
kraken:taxid|3009221|HumGut_9221_32_3	WP_039226206.1	C	65.6	616	212	0	12	627	15	630	0	847	628	631	HumGut_9221
kraken:taxid|3013084|HumGut_13084_28_6	WP_012571978.1	E	47.5	621	306	5	19	632	20	627	1.67e-198	563	634	630	HumGut_13084
kraken:taxid|3022682|HumGut_22682_35_12	WP_026514536.1	B	67.7	651	203	1	45	688	51	701	0	917	690	703	HumGut_22682
kraken:taxid|3019861|HumGut_19861_32_9	WP_026514536.1	B	65.1	641	223	1	54	694	63	702	0	874	695	703	HumGut_19861
kraken:taxid|3017188|HumGut_17188_10_1	WP_039226206.1	C	69	616	191	0	12	627	15	630	0	883	628	631	HumGut_17188
kraken:taxid|3017188|HumGut_17188_21_10	WP_012571978.1	E	47.7	620	305	5	18	629	19	627	4.26e-198	561	631	630	HumGut_17188
kraken:taxid|3023852|HumGut_23852_128_1	WP_026514536.1	B	67.1	641	211	0	20	660	61	701	0	907	665	703	HumGut_23852
kraken:taxid|3022521|HumGut_22521_8_60	WP_026514536.1	B	67.3	639	209	0	80	718	63	701	0	905	723	703	HumGut_22521
kraken:taxid|3022613|HumGut_22613_1_32	WP_026514536.1	B	67.4	639	208	0	98	736	63	701	0	905	741	703	HumGut_22613
kraken:taxid|3004457|HumGut_4457_309_1	WP_012571978.1	E	48	561	275	4	19	572	20	570	9.94e-184	523	583	630	HumGut_4457
kraken:taxid|3003400|HumGut_3400_162_51	WP_012571978.1	E	46.2	619	316	4	18	629	19	627	1.87e-191	545	631	630	HumGut_3400
kraken:taxid|3017356|HumGut_17356_410_2	WP_039226206.1	C	67	616	203	0	12	627	15	630	0	860	628	631	HumGut_17356
kraken:taxid|3012035|HumGut_12035_163_8	WP_012571978.1	E	46.4	621	313	6	20	633	20	627	8.27e-194	551	635	630	HumGut_12035
kraken:taxid|3004379|HumGut_4379_2_5	WP_012571978.1	E	46.8	619	312	5	18	629	19	627	2.65e-191	544	631	630	HumGut_4379
kraken:taxid|3011564|HumGut_11564_132_6	WP_012571978.1	E	46.5	621	312	6	20	633	20	627	2.92e-194	552	635	630	HumGut_11564
kraken:taxid|3011996|HumGut_11996_223_1	WP_026514536.1	B	73.8	686	167	3	16	701	28	700	0	1033	703	703	HumGut_11996
kraken:taxid|3007793|HumGut_7793_34_16	WP_012571978.1	E	46.4	621	313	6	20	633	20	627	1.17e-193	550	635	630	HumGut_7793
kraken:taxid|3002430|HumGut_2430_140_113	WP_012571978.1	E	46.2	619	316	4	18	629	19	627	1.87e-191	545	631	630	HumGut_2430
kraken:taxid|3002699|HumGut_2699_317_1	WP_012571978.1	E	48.4	585	285	4	19	596	20	594	3.14e-191	543	596	630	HumGut_2699
kraken:taxid|3002952|HumGut_2952_272_3	WP_012571978.1	E	47.6	618	307	4	19	629	20	627	2.76e-196	557	631	630	HumGut_2952
kraken:taxid|3025520|HumGut_25520_395_4	WP_026514536.1	B	65.5	641	220	1	57	697	63	702	0	882	698	703	HumGut_25520
kraken:taxid|3009582|HumGut_9582_55_14	WP_026514536.1	B	74.3	689	166	1	9	697	25	702	0	1061	698	703	HumGut_9582
kraken:taxid|3009582|HumGut_9582_224_5	WP_012571978.1	E	46.6	620	312	5	18	629	19	627	1.27e-194	553	631	630	HumGut_9582
kraken:taxid|3014470|HumGut_14470_117_3	WP_012571978.1	E	46.7	621	311	6	20	633	20	627	9.02e-196	556	635	630	HumGut_14470
kraken:taxid|3007201|HumGut_7201_290_7	WP_012571978.1	E	46.5	621	312	6	20	633	20	627	5.84e-194	551	635	630	HumGut_7201
kraken:taxid|3011696|HumGut_11696_16_3	WP_012571978.1	E	46.5	621	312	6	20	633	20	627	2.92e-194	552	635	630	HumGut_11696
kraken:taxid|3009402|HumGut_9402_259_4	WP_012571978.1	E	45.4	621	319	6	19	632	20	627	2.94e-191	544	634	630	HumGut_9402
kraken:taxid|3011486|HumGut_11486_186_3	WP_012571978.1	E	46.9	621	310	5	19	632	20	627	3.81e-197	559	634	630	HumGut_11486
kraken:taxid|3010351|HumGut_10351_101_3	WP_012571978.1	E	46.9	621	310	5	19	632	20	627	1.08e-196	558	634	630	HumGut_10351
kraken:taxid|3011567|HumGut_11567_149_4	WP_012571978.1	E	46.5	620	313	5	18	629	19	627	2.23e-195	555	631	630	HumGut_11567
kraken:taxid|3011567|HumGut_11567_224_6	WP_026514536.1	B	73.9	686	166	3	20	705	28	700	0	1033	707	703	HumGut_11567
kraken:taxid|3009855|HumGut_9855_100_12	WP_012571978.1	E	47.1	620	309	5	20	632	20	627	3.81e-197	559	634	630	HumGut_9855
kraken:taxid|3011924|HumGut_11924_187_6	WP_012571978.1	E	46.5	621	312	6	20	633	20	627	2.92e-194	552	635	630	HumGut_11924
kraken:taxid|3011073|HumGut_11073_182_2	WP_012571978.1	E	46.7	621	311	5	19	632	20	627	1.53e-196	558	634	630	HumGut_11073
kraken:taxid|3006143|HumGut_6143_238_6	WP_012571978.1	E	46.4	621	313	6	20	633	20	627	1.17e-193	550	635	630	HumGut_6143
kraken:taxid|3005040|HumGut_5040_197_8	WP_026514536.1	B	73.9	686	166	3	20	705	28	700	0	1033	707	703	HumGut_5040
kraken:taxid|3005040|HumGut_5040_523_5	WP_012571978.1	E	46.2	619	316	4	18	629	19	627	1.44e-193	550	631	630	HumGut_5040
kraken:taxid|3011138|HumGut_11138_261_1	WP_012571978.1	E	46.2	619	316	4	18	629	19	627	7.2e-194	551	631	630	HumGut_11138
kraken:taxid|3008002|HumGut_8002_122_3	WP_012571978.1	E	46.4	621	313	6	20	633	20	627	1.66e-193	550	635	630	HumGut_8002
kraken:taxid|3017021|HumGut_17021_53_10	WP_012571978.1	E	47.4	620	307	5	18	629	19	627	2.03e-201	570	631	630	HumGut_17021
kraken:taxid|3004437|HumGut_4437_14_14	WP_012571978.1	E	46.4	621	313	6	20	633	20	627	1.66e-193	550	635	630	HumGut_4437
kraken:taxid|3009271|HumGut_9271_185_39	WP_039226206.1	C	66.4	616	207	0	12	627	15	630	0	847	628	631	HumGut_9271
kraken:taxid|3012863|HumGut_12863_37_41	WP_026514536.1	B	68.8	640	200	0	91	730	63	702	0	925	731	703	HumGut_12863
kraken:taxid|3010485|HumGut_10485_213_3	WP_012571978.1	E	46.4	621	313	6	20	633	20	627	3.32e-193	549	635	630	HumGut_10485
kraken:taxid|3020800|HumGut_20800_18_29	WP_026514536.1	B	67.4	639	208	0	87	725	63	701	0	907	730	703	HumGut_20800
kraken:taxid|3011487|HumGut_11487_1_6	WP_012571978.1	E	46.4	621	313	6	20	633	20	627	1.66e-193	550	635	630	HumGut_11487
kraken:taxid|3010520|HumGut_10520_13_2	WP_012571978.1	E	45.4	621	319	6	19	632	20	627	1.04e-191	545	634	630	HumGut_10520
kraken:taxid|3026138|HumGut_26138_101_6	WP_026514536.1	B	61.7	639	243	2	49	685	63	701	3.61e-291	803	690	703	HumGut_26138
kraken:taxid|3027671|HumGut_27671_411_4	WP_039226206.1	C	68.6	590	185	0	1	590	41	630	1.92e-307	838	591	631	HumGut_27671
kraken:taxid|3023372|HumGut_23372_214_2	WP_039226206.1	C	57	639	253	3	8	646	15	631	3.24e-262	726	654	631	HumGut_23372
kraken:taxid|3012314|HumGut_12314_191_5	WP_039226206.1	C	66.4	616	207	0	12	627	15	630	0	845	628	631	HumGut_12314
kraken:taxid|3027628|HumGut_27628_180_27	WP_026514536.1	B	66.8	639	212	0	66	704	63	701	0	897	731	703	HumGut_27628
kraken:taxid|3009071|HumGut_9071_131_4	WP_012571978.1	E	46.5	621	312	5	19	632	20	627	6.15e-196	556	634	630	HumGut_9071
kraken:taxid|3012645|HumGut_12645_358_7	WP_039226206.1	C	67	616	203	0	12	627	15	630	0	852	628	631	HumGut_12645
kraken:taxid|3012645|HumGut_12645_446_2	WP_012571978.1	E	46.4	619	315	4	18	629	19	627	1.16e-192	548	631	630	HumGut_12645
kraken:taxid|3019253|HumGut_19253_57_2	WP_026514536.1	B	65.5	664	229	0	63	726	38	701	0	907	731	703	HumGut_19253
kraken:taxid|3023534|HumGut_23534_121_12	WP_026514536.1	B	67.4	639	208	0	73	711	63	701	0	901	716	703	HumGut_23534
kraken:taxid|3020368|HumGut_20368_47_3	WP_026514536.1	B	67.3	639	209	0	81	719	63	701	0	907	724	703	HumGut_20368
kraken:taxid|3012322|HumGut_12322_449_1	WP_026514536.1	B	67.3	639	209	0	81	719	63	701	0	906	724	703	HumGut_12322
kraken:taxid|3017055|HumGut_17055_907_2	WP_039226206.1	C	68.3	587	186	0	12	598	15	601	8.19e-299	816	598	631	HumGut_17055
kraken:taxid|3004521|HumGut_4521_620_10	WP_039226206.1	C	65.4	616	213	0	12	627	15	630	0	847	628	631	HumGut_4521
kraken:taxid|3024960|HumGut_24960_3_63	WP_026514536.1	B	67.1	639	210	0	77	715	63	701	0	906	720	703	HumGut_24960
kraken:taxid|3006301|HumGut_6301_723_5	WP_026514536.1	B	74.3	686	163	3	18	703	28	700	0	1041	705	703	HumGut_6301
kraken:taxid|3015672|HumGut_15672_92_12	WP_026514536.1	B	67.4	639	208	0	85	723	63	701	0	907	728	703	HumGut_15672
kraken:taxid|3002438|HumGut_2438_221_6	WP_012571978.1	E	47.6	618	307	4	19	629	20	627	9.74e-197	558	631	630	HumGut_2438
kraken:taxid|3017410|HumGut_17410_9_5	WP_026514536.1	B	67.3	639	209	0	85	723	63	701	0	905	728	703	HumGut_17410
kraken:taxid|3004670|HumGut_4670_611_3	WP_012571978.1	E	46.4	621	313	6	20	633	20	627	1.66e-193	550	635	630	HumGut_4670
kraken:taxid|3024217|HumGut_24217_351_4	WP_026514536.1	B	85.4	676	98	1	40	715	29	703	0	1177	716	703	HumGut_24217
kraken:taxid|3003715|HumGut_3715_704_3	WP_039226206.1	C	65.6	616	212	0	12	627	15	630	0	847	628	631	HumGut_3715
kraken:taxid|3014513|HumGut_14513_172_2	WP_026514536.1	B	67.1	638	210	0	1	638	64	701	0	904	643	703	HumGut_14513
kraken:taxid|3023659|HumGut_23659_218_14	WP_026514536.1	B	67.3	639	209	0	81	719	63	701	0	905	724	703	HumGut_23659
kraken:taxid|3023774|HumGut_23774_240_1	WP_026514536.1	B	67.3	639	209	0	83	721	63	701	0	904	726	703	HumGut_23774
kraken:taxid|3011187|HumGut_11187_61_55	WP_012571978.1	E	45.6	619	320	4	18	629	19	627	1.38e-188	537	631	630	HumGut_11187
kraken:taxid|3014819|HumGut_14819_30_99	WP_026514536.1	B	67.1	639	210	0	77	715	63	701	0	904	720	703	HumGut_14819
kraken:taxid|3016236|HumGut_16236_377_1	WP_026514536.1	B	67.1	639	210	0	69	707	63	701	0	904	712	703	HumGut_16236
kraken:taxid|3021466|HumGut_21466_603_1	WP_026514536.1	B	67.8	639	206	0	81	719	63	701	0	904	724	703	HumGut_21466
kraken:taxid|3019543|HumGut_19543_90_7	WP_026514536.1	B	67.4	639	208	0	89	727	63	701	0	907	732	703	HumGut_19543
kraken:taxid|3022477|HumGut_22477_424_5	WP_026514536.1	B	85.8	676	95	1	40	715	29	703	0	1182	716	703	HumGut_22477
kraken:taxid|3008910|HumGut_8910_279_1	WP_012571978.1	E	46.1	621	315	6	20	633	20	627	3.32e-193	549	635	630	HumGut_8910
kraken:taxid|3008051|HumGut_8051_203_10	WP_012571978.1	E	47.3	620	308	5	20	632	20	627	9.49e-198	561	634	630	HumGut_8051
kraken:taxid|3011034|HumGut_11034_268_2	WP_026514536.1	B	74.1	686	165	3	20	705	28	700	0	1034	707	703	HumGut_11034
kraken:taxid|3006688|HumGut_6688_7_4	WP_039226206.1	C	65.5	548	189	0	12	559	15	562	2.92e-277	760	560	631	HumGut_6688
kraken:taxid|3012934|HumGut_12934_15_2	WP_026514536.1	B	67.3	639	209	0	80	718	63	701	0	903	723	703	HumGut_12934
kraken:taxid|3000796|HumGut_796_590_6	WP_012571978.1	E	46.4	619	315	5	18	629	19	627	1.21e-189	540	631	630	HumGut_796
kraken:taxid|3021691|HumGut_21691_198_1	WP_026514536.1	B	67.6	639	207	0	79	717	63	701	0	909	722	703	HumGut_21691
kraken:taxid|3024540|HumGut_24540_144_7	WP_026514536.1	B	67.3	639	209	0	77	715	63	701	0	902	720	703	HumGut_24540
kraken:taxid|3005872|HumGut_5872_228_4	WP_012571978.1	E	47.3	620	308	5	20	632	20	627	9.49e-198	561	634	630	HumGut_5872
kraken:taxid|3012530|HumGut_12530_42_155	WP_026514536.1	B	67.1	639	210	0	77	715	63	701	0	906	720	703	HumGut_12530
kraken:taxid|3012783|HumGut_12783_40_4	WP_012571978.1	E	45.7	621	317	6	20	633	20	627	1.97e-189	540	635	630	HumGut_12783
kraken:taxid|3020147|HumGut_20147_289_2	WP_012571978.1	E	46.9	621	310	6	20	633	20	627	8.27e-194	551	635	630	HumGut_20147
kraken:taxid|3002969|HumGut_2969_729_2	WP_012571978.1	E	46.2	619	316	4	18	629	19	627	1.87e-191	545	631	630	HumGut_2969
kraken:taxid|3010930|HumGut_10930_1_149	WP_026514536.1	B	67.4	639	208	0	85	723	63	701	0	907	728	703	HumGut_10930
kraken:taxid|3012494|HumGut_12494_132_1	WP_012571978.1	E	45.2	621	320	6	19	632	20	627	2.94e-191	544	634	630	HumGut_12494
kraken:taxid|3014412|HumGut_14412_223_1	WP_012571978.1	E	46.7	621	311	6	20	633	20	627	1.66e-193	550	635	630	HumGut_14412
kraken:taxid|3019950|HumGut_19950_301_3	WP_026514536.1	B	67.4	639	208	0	67	705	63	701	0	907	710	703	HumGut_19950
kraken:taxid|3010798|HumGut_10798_380_3	WP_012571978.1	E	45.6	621	318	6	19	632	20	627	1.04e-191	545	634	630	HumGut_10798
kraken:taxid|3004273|HumGut_4273_201_8	WP_012571978.1	E	46.4	621	313	6	20	633	20	627	1.66e-193	550	635	630	HumGut_4273
kraken:taxid|3003402|HumGut_3402_9_35	WP_039226206.1	C	65.6	616	212	0	12	627	15	630	0	848	628	631	HumGut_3402
kraken:taxid|3009412|HumGut_9412_177_4	WP_012571978.1	E	46.4	621	313	6	20	633	20	627	1.66e-193	550	635	630	HumGut_9412
kraken:taxid|3011710|HumGut_11710_166_3	WP_012571978.1	E	45.4	621	319	6	19	632	20	627	2.08e-191	545	634	630	HumGut_11710
kraken:taxid|3005320|HumGut_5320_219_17	WP_012571978.1	E	46.4	621	313	6	20	633	20	627	1.17e-193	550	635	630	HumGut_5320
kraken:taxid|3011693|HumGut_11693_143_1	WP_012571978.1	E	45.4	621	319	6	19	632	20	627	1.04e-191	545	634	630	HumGut_11693
kraken:taxid|3014623|HumGut_14623_22_8	WP_012571978.1	E	46.5	620	313	5	15	626	19	627	5.22e-193	548	628	630	HumGut_14623
kraken:taxid|3011579|HumGut_11579_214_40	WP_012571978.1	E	47.3	620	308	5	20	632	20	627	8.32e-199	563	634	630	HumGut_11579
kraken:taxid|3018917|HumGut_18917_69_1	WP_012571978.1	E	47.5	600	295	6	2	594	41	627	2.22e-191	543	596	630	HumGut_18917
kraken:taxid|3005649|HumGut_5649_175_7	WP_012571978.1	E	46.4	621	313	6	20	633	20	627	1.66e-193	550	635	630	HumGut_5649
kraken:taxid|3004836|HumGut_4836_60_46	WP_026514536.1	B	62	640	241	2	18	656	63	701	3.83e-296	815	664	703	HumGut_4836
kraken:taxid|3003949|HumGut_3949_7_25	WP_026514536.1	B	67.3	639	209	0	85	723	63	701	0	905	728	703	HumGut_3949
kraken:taxid|3020521|HumGut_20521_214_3	WP_012571978.1	E	53.5	615	268	5	26	633	20	623	1.53e-218	615	658	630	HumGut_20521
kraken:taxid|3004524|HumGut_4524_9_7	WP_012571978.1	E	46	619	317	4	18	629	19	627	1.06e-190	543	631	630	HumGut_4524
kraken:taxid|3028335|HumGut_28335_337_1	WP_026514536.1	B	86	606	84	1	36	641	29	633	0	1068	641	703	HumGut_28335
kraken:taxid|3013429|HumGut_13429_211_2	WP_012571978.1	E	46.4	621	313	6	20	633	20	627	1.66e-193	550	635	630	HumGut_13429
kraken:taxid|3000042|HumGut_42_61_8	WP_012571978.1	E	46.4	619	315	5	18	629	19	627	1.21e-189	540	631	630	HumGut_42
kraken:taxid|3010718|HumGut_10718_314_14	WP_012571978.1	E	46.4	621	313	6	20	633	20	627	1.66e-193	550	635	630	HumGut_10718
kraken:taxid|3004540|HumGut_4540_90_4	WP_012571978.1	E	45.4	619	321	4	18	629	19	627	3.29e-192	546	631	630	HumGut_4540
kraken:taxid|3016220|HumGut_16220_242_3	WP_012571978.1	E	46.9	621	310	6	20	633	20	627	3.18e-196	557	635	630	HumGut_16220
kraken:taxid|3013409|HumGut_13409_145_60	WP_012571978.1	E	48.1	620	303	5	18	629	19	627	2.76e-196	557	631	630	HumGut_13409
kraken:taxid|3012000|HumGut_12000_64_9	WP_012571978.1	E	45.6	620	318	5	18	629	19	627	1.26e-186	532	631	630	HumGut_12000
kraken:taxid|3012000|HumGut_12000_73_91	WP_039226206.1	C	66.6	616	206	0	12	627	15	630	0	847	628	631	HumGut_12000
kraken:taxid|3004267|HumGut_4267_65_7	WP_012571978.1	E	46.2	619	316	4	18	629	19	627	1.87e-191	545	631	630	HumGut_4267
kraken:taxid|3011241|HumGut_11241_86_15	WP_012571978.1	E	46.4	621	313	6	20	633	20	627	5.84e-194	551	635	630	HumGut_11241
kraken:taxid|3007946|HumGut_7946_204_1	WP_026514536.1	B	67.3	639	209	0	69	707	63	701	0	899	712	703	HumGut_7946
kraken:taxid|3014411|HumGut_14411_28_34	WP_039226206.1	C	57.1	618	264	1	8	625	15	631	5.64e-256	709	627	631	HumGut_14411
kraken:taxid|3011349|HumGut_11349_770_1	WP_012571978.1	E	53.3	615	269	5	21	628	20	623	4.87e-221	621	653	630	HumGut_11349
kraken:taxid|3000951|HumGut_951_106_5	WP_012571978.1	E	46.5	619	314	5	18	629	19	627	3.75e-191	544	631	630	HumGut_951
kraken:taxid|3000781|HumGut_781_43_16	WP_012571978.1	E	46.2	619	316	5	18	629	19	627	6.04e-190	541	631	630	HumGut_781
kraken:taxid|3000781|HumGut_781_256_7	WP_039226206.1	C	65.6	616	212	0	12	627	15	630	0	847	628	631	HumGut_781
kraken:taxid|3000636|HumGut_636_1_14	WP_012571978.1	E	47.6	618	307	4	19	629	20	627	9.74e-197	558	631	630	HumGut_636
kraken:taxid|3004066|HumGut_4066_80_1	WP_012571978.1	E	46.2	619	316	4	18	629	19	627	1.87e-191	545	631	630	HumGut_4066
kraken:taxid|3015638|HumGut_15638_295_3	WP_012571978.1	E	46.1	621	315	6	19	632	20	627	4.54e-193	549	634	630	HumGut_15638
kraken:taxid|3012692|HumGut_12692_85_5	WP_026514536.1	B	67.4	639	208	0	85	723	63	701	0	907	728	703	HumGut_12692
kraken:taxid|3005110|HumGut_5110_132_74	WP_039226206.1	C	67.2	616	202	0	12	627	15	630	0	861	628	631	HumGut_5110
kraken:taxid|3005110|HumGut_5110_132_129	WP_012571978.1	E	45.3	620	320	5	18	629	19	627	8.55e-190	540	631	630	HumGut_5110
kraken:taxid|3005110|HumGut_5110_206_108	WP_026514536.1	B	74.3	686	163	3	18	703	28	700	0	1041	705	703	HumGut_5110
kraken:taxid|3010768|HumGut_10768_72_1	WP_012571978.1	E	45.6	621	318	6	19	632	20	627	7.32e-192	546	634	630	HumGut_10768
kraken:taxid|3002823|HumGut_2823_171_4	WP_039226206.1	C	57.7	643	243	5	8	647	15	631	6.25e-265	733	655	631	HumGut_2823
kraken:taxid|3009165|HumGut_9165_168_9	WP_012571978.1	E	45.6	620	318	5	18	629	19	627	1.26e-186	532	631	630	HumGut_9165
kraken:taxid|3021887|HumGut_21887_187_26	WP_012571978.1	E	47.4	618	308	4	21	631	20	627	3.23e-198	562	633	630	HumGut_21887
kraken:taxid|3020238|HumGut_20238_7_2	WP_026514536.1	B	67.8	639	206	0	51	689	63	701	0	904	694	703	HumGut_20238
kraken:taxid|3012117|HumGut_12117_20_16	WP_026514536.1	B	61.8	639	242	2	49	685	63	701	3.13e-292	806	690	703	HumGut_12117
kraken:taxid|3006046|HumGut_6046_56_10	WP_012571978.1	E	45.6	620	318	6	18	629	19	627	3.57e-186	531	631	630	HumGut_6046
kraken:taxid|3011662|HumGut_11662_2_21	WP_012571978.1	E	46.5	619	314	5	18	629	19	627	1.21e-189	540	631	630	HumGut_11662
kraken:taxid|3015099|HumGut_15099_210_2	WP_012571978.1	E	46.5	621	312	5	19	632	20	627	1.08e-196	558	634	630	HumGut_15099
kraken:taxid|3010086|HumGut_10086_280_1	WP_012571978.1	E	48.5	551	267	4	19	562	20	560	3.35e-184	523	562	630	HumGut_10086
kraken:taxid|3003377|HumGut_3377_3_80	WP_039226206.1	C	57.9	643	242	5	8	647	15	631	3.11e-265	733	655	631	HumGut_3377
kraken:taxid|3002488|HumGut_2488_108_3	WP_012571978.1	E	46.2	619	316	4	18	629	19	627	1.87e-191	545	631	630	HumGut_2488
kraken:taxid|3021278|HumGut_21278_172_4	WP_039226206.1	C	66.2	630	200	2	1	617	1	630	3.62e-305	833	618	631	HumGut_21278
kraken:taxid|3025072|HumGut_25072_217_3	WP_012571978.1	E	53.4	631	287	4	1	628	1	627	2.19e-239	667	632	630	HumGut_25072
kraken:taxid|3016314|HumGut_16314_22_2	WP_012571978.1	E	53.6	614	268	4	15	621	20	623	9.58e-218	612	641	630	HumGut_16314
kraken:taxid|3009802|HumGut_9802_6_81	WP_039226206.1	C	57.5	643	244	5	8	647	15	631	5.11e-265	733	659	631	HumGut_9802
kraken:taxid|3010788|HumGut_10788_70_4	WP_012571978.1	E	45.4	621	319	6	19	632	20	627	1.47e-191	545	634	630	HumGut_10788
kraken:taxid|3025566|HumGut_25566_91_3	WP_026514536.1	B	65.7	641	219	1	55	695	63	702	0	884	696	703	HumGut_25566
kraken:taxid|3009958|HumGut_9958_262_1	WP_012571978.1	E	45.7	619	319	4	18	629	19	627	3.02e-190	541	631	630	HumGut_9958
kraken:taxid|3009635|HumGut_9635_106_3	WP_012571978.1	E	45.6	621	318	6	19	632	20	627	3.65e-192	546	634	630	HumGut_9635
kraken:taxid|3022038|HumGut_22038_67_1	WP_026514536.1	B	67.3	639	209	0	64	702	63	701	0	904	707	703	HumGut_22038
kraken:taxid|3024303|HumGut_24303_214_1	WP_026514536.1	B	67.1	639	210	0	77	715	63	701	0	906	720	703	HumGut_24303
kraken:taxid|3022467|HumGut_22467_129_1	WP_026514536.1	B	67.3	639	209	0	60	698	63	701	0	904	703	703	HumGut_22467
kraken:taxid|3023214|HumGut_23214_96_1	WP_026514536.1	B	67.3	639	209	0	81	719	63	701	0	904	724	703	HumGut_23214
kraken:taxid|3013003|HumGut_13003_56_3	WP_012571978.1	E	46.9	621	310	5	19	632	20	627	3.81e-197	559	634	630	HumGut_13003
kraken:taxid|3013080|HumGut_13080_19_19	WP_012571978.1	E	46.4	621	313	6	20	633	20	627	8.27e-194	551	635	630	HumGut_13080
kraken:taxid|3014279|HumGut_14279_34_23	WP_012571978.1	E	46.9	621	311	5	15	628	19	627	5.83e-198	561	630	630	HumGut_14279
kraken:taxid|3014279|HumGut_14279_72_1	WP_039226206.1	C	65.6	616	211	1	15	629	15	630	0	842	630	631	HumGut_14279
kraken:taxid|3025621|HumGut_25621_184_1	WP_026514536.1	B	65.7	664	228	0	59	722	38	701	0	908	727	703	HumGut_25621
kraken:taxid|3024114|HumGut_24114_40_11	WP_026514536.1	B	67.4	639	208	0	81	719	63	701	0	905	724	703	HumGut_24114
kraken:taxid|3023201|HumGut_23201_259_1	WP_026514536.1	B	67.1	639	210	0	67	705	63	701	0	906	710	703	HumGut_23201
kraken:taxid|3025077|HumGut_25077_23_18	WP_026514536.1	B	67.3	639	209	0	87	725	63	701	0	901	730	703	HumGut_25077
kraken:taxid|3006882|HumGut_6882_148_1	WP_012571978.1	E	48.5	569	276	4	19	580	20	578	1.03e-191	543	584	630	HumGut_6882
kraken:taxid|3012811|HumGut_12811_108_893	WP_039226206.1	C	67.6	630	201	1	1	627	1	630	0	856	628	631	HumGut_12811
kraken:taxid|3013241|HumGut_13241_23_15	WP_012571978.1	E	46.7	619	313	4	18	629	19	627	1.79e-194	552	631	630	HumGut_13241
kraken:taxid|3013241|HumGut_13241_26_364	WP_039226206.1	C	66.6	616	206	0	12	627	15	630	0	846	628	631	HumGut_13241
kraken:taxid|3013241|HumGut_13241_32_283	WP_012571978.1	E	44.8	620	323	5	18	629	19	627	7.15e-186	530	631	630	HumGut_13241
kraken:taxid|3012967|HumGut_12967_14_162	WP_026514536.1	B	67.3	639	209	0	79	717	63	701	0	908	722	703	HumGut_12967
kraken:taxid|3012971|HumGut_12971_8_246	WP_026514536.1	B	67.6	639	207	0	85	723	63	701	0	909	728	703	HumGut_12971
kraken:taxid|3013743|HumGut_13743_1_720	WP_039226206.1	C	68.3	616	195	0	12	627	15	630	0	877	628	631	HumGut_13743
kraken:taxid|3015296|HumGut_15296_1_1103	WP_026514536.1	B	67.3	639	209	0	75	713	63	701	0	904	718	703	HumGut_15296
kraken:taxid|3022558|HumGut_22558_10_23	WP_026514536.1	B	67.1	639	210	0	76	714	63	701	0	907	719	703	HumGut_22558
kraken:taxid|3028343|HumGut_28343_13_9	WP_026514536.1	B	65.7	664	228	0	55	718	38	701	0	906	723	703	HumGut_28343
kraken:taxid|3022576|HumGut_22576_117_3	WP_026514536.1	B	67.3	639	209	0	81	719	63	701	0	904	724	703	HumGut_22576
kraken:taxid|3003276|HumGut_3276_16_3	WP_012571978.1	E	47.6	618	307	4	19	629	20	627	9.74e-197	558	631	630	HumGut_3276
kraken:taxid|3026917|HumGut_26917_31_9	WP_026514536.1	B	65.7	664	228	0	53	716	38	701	0	908	721	703	HumGut_26917
kraken:taxid|3010793|HumGut_10793_2_106	WP_012571978.1	E	47.5	621	306	5	19	632	20	627	9.49e-198	561	634	630	HumGut_10793
kraken:taxid|3014688|HumGut_14688_154_4	WP_012571978.1	E	46.5	620	313	5	18	629	19	627	5.79e-193	548	631	630	HumGut_14688
kraken:taxid|3001771|HumGut_1771_30_3	WP_012571978.1	E	47	619	311	5	18	629	19	627	2.04e-193	550	631	630	HumGut_1771
kraken:taxid|3002157|HumGut_2157_394_1	WP_012571978.1	E	47.6	618	307	4	19	629	20	627	2.76e-196	557	631	630	HumGut_2157
kraken:taxid|3000065|HumGut_65_414_2	WP_012571978.1	E	46.9	616	306	7	2	610	26	627	1.25e-189	539	612	630	HumGut_65
kraken:taxid|3006803|HumGut_6803_100_3	WP_012571978.1	E	46.8	619	312	5	18	629	19	627	2.33e-192	547	631	630	HumGut_6803
kraken:taxid|3000146|HumGut_146_530_1	WP_012571978.1	E	46.4	619	315	5	18	629	19	627	2.42e-189	539	631	630	HumGut_146
kraken:taxid|3000703|HumGut_703_125_3	WP_012571978.1	E	46.4	619	315	5	18	629	19	627	2.42e-189	539	631	630	HumGut_703
kraken:taxid|3000184|HumGut_184_300_1	WP_012571978.1	E	46.4	619	315	5	18	629	19	627	1.21e-189	540	631	630	HumGut_184
kraken:taxid|3000180|HumGut_180_532_1	WP_012571978.1	E	47.5	596	292	7	2	590	26	607	8.4e-188	534	603	630	HumGut_180
kraken:taxid|3000410|HumGut_410_569_1	WP_012571978.1	E	46.5	619	314	5	18	629	19	627	1.17e-189	540	640	630	HumGut_410
kraken:taxid|3000145|HumGut_145_243_1	WP_012571978.1	E	46.4	619	315	5	18	629	19	627	4.27e-190	541	631	630	HumGut_145
kraken:taxid|3020761|HumGut_20761_8_12	WP_026514536.1	B	67.4	639	208	0	85	723	63	701	0	907	728	703	HumGut_20761
kraken:taxid|3024571|HumGut_24571_1_110	WP_026514536.1	B	67.4	639	208	0	85	723	63	701	0	907	728	703	HumGut_24571
kraken:taxid|3000894|HumGut_894_5_23	WP_012571978.1	E	46.2	619	316	5	18	629	19	627	6.04e-190	541	631	630	HumGut_894
kraken:taxid|3025337|HumGut_25337_46_6	WP_026514536.1	B	65.7	664	228	0	57	720	38	701	0	908	725	703	HumGut_25337
kraken:taxid|3016425|HumGut_16425_81_1	WP_012571978.1	E	46.4	621	313	6	20	633	20	627	8.27e-194	551	635	630	HumGut_16425
kraken:taxid|3004472|HumGut_4472_36_10	WP_012571978.1	E	46.7	619	313	5	18	629	19	627	3.02e-190	541	631	630	HumGut_4472
kraken:taxid|3001112|HumGut_1112_5_15	WP_012571978.1	E	46.2	619	316	5	18	629	19	627	4.27e-190	541	631	630	HumGut_1112
kraken:taxid|3005135|HumGut_5135_2_37	WP_039226206.1	C	65.6	616	212	0	12	627	15	630	0	848	628	631	HumGut_5135
kraken:taxid|3023348|HumGut_23348_266_1	WP_026514536.1	B	85.3	667	97	1	1	667	38	703	0	1157	668	703	HumGut_23348
kraken:taxid|3003073|HumGut_3073_20_2	WP_012571978.1	E	47.6	618	307	4	19	629	20	627	9.74e-197	558	631	630	HumGut_3073
kraken:taxid|3005074|HumGut_5074_102_3	WP_039226206.1	C	65.6	616	212	0	12	627	15	630	0	848	628	631	HumGut_5074
kraken:taxid|3002882|HumGut_2882_64_3	WP_012571978.1	E	47.6	618	307	4	19	629	20	627	9.74e-197	558	631	630	HumGut_2882
kraken:taxid|3020600|HumGut_20600_10_14	WP_026514536.1	B	68.6	640	201	0	85	724	63	702	0	923	725	703	HumGut_20600
kraken:taxid|3030530|HumGut_30530_3_1623	WP_026514536.1	B	62	640	241	2	39	677	63	701	4.92e-296	815	680	703	HumGut_30530
kraken:taxid|3016685|HumGut_16685_106_126	WP_039226206.1	C	67.9	616	198	0	12	627	15	630	0	872	628	631	HumGut_16685
kraken:taxid|3003993|HumGut_3993_152_12	WP_039226206.1	C	65.6	616	212	0	12	627	15	630	0	847	628	631	HumGut_3993
kraken:taxid|3010033|HumGut_10033_22_3	WP_012571978.1	E	45.4	621	319	6	19	632	20	627	2.94e-191	544	634	630	HumGut_10033
kraken:taxid|3017762|HumGut_17762_3_8	WP_039226206.1	C	67.3	618	200	1	11	628	15	630	0	858	630	631	HumGut_17762
kraken:taxid|3027293|HumGut_27293_138_4	WP_026514536.1	B	59.9	639	254	2	33	669	63	701	1.12e-282	781	671	703	HumGut_27293
kraken:taxid|3004240|HumGut_4240_41_10	WP_012571978.1	E	46.2	619	316	4	18	629	19	627	1.87e-191	545	631	630	HumGut_4240
kraken:taxid|3015406|HumGut_15406_26_4	WP_039226206.1	C	67.1	623	198	1	12	634	15	630	0	862	635	631	HumGut_15406
kraken:taxid|3011730|HumGut_11730_6_11	WP_012571978.1	E	46.4	621	313	6	20	633	20	627	1.66e-193	550	635	630	HumGut_11730
kraken:taxid|3024450|HumGut_24450_61_3	WP_026514536.1	B	67.3	639	209	0	81	719	63	701	0	904	724	703	HumGut_24450
kraken:taxid|3026116|HumGut_26116_13_25	WP_026514536.1	B	67.4	639	208	0	75	713	63	701	0	901	718	703	HumGut_26116
kraken:taxid|3023220|HumGut_23220_154_1	WP_026514536.1	B	65.7	664	228	0	53	716	38	701	0	908	721	703	HumGut_23220
kraken:taxid|3001272|HumGut_1272_379_2	WP_012571978.1	E	46.5	619	314	5	18	629	19	627	3.02e-190	541	631	630	HumGut_1272
kraken:taxid|3017455|HumGut_17455_739_1	WP_039226206.1	C	57.9	617	258	2	15	630	15	630	2.15e-254	705	631	631	HumGut_17455
kraken:taxid|3019943|HumGut_19943_140_3	WP_026514536.1	B	67.1	639	210	0	77	715	63	701	0	906	720	703	HumGut_19943
kraken:taxid|3002824|HumGut_2824_374_2	WP_012571978.1	E	47.6	618	307	4	19	629	20	627	2.76e-196	557	631	630	HumGut_2824
kraken:taxid|3003691|HumGut_3691_22_5	WP_039226206.1	C	65.6	616	212	0	12	627	15	630	0	847	628	631	HumGut_3691
kraken:taxid|3012074|HumGut_12074_15_8	WP_012571978.1	E	46.2	621	314	6	20	633	20	627	2.35e-193	550	635	630	HumGut_12074
kraken:taxid|3011182|HumGut_11182_145_4	WP_012571978.1	E	46.9	621	310	5	19	632	20	627	1.9e-197	560	634	630	HumGut_11182
kraken:taxid|3007680|HumGut_7680_134_3	WP_012571978.1	E	46.4	621	313	5	19	632	20	627	1.99e-194	552	634	630	HumGut_7680
kraken:taxid|3027430|HumGut_27430_70_3	WP_026514536.1	B	85.2	676	99	1	40	715	29	703	0	1180	716	703	HumGut_27430
kraken:taxid|3003677|HumGut_3677_89_4	WP_012571978.1	E	47.6	618	307	4	19	629	20	627	9.74e-197	558	631	630	HumGut_3677
kraken:taxid|3011128|HumGut_11128_328_1	WP_012571978.1	E	46.4	621	313	6	20	633	20	627	1.66e-193	550	635	630	HumGut_11128
kraken:taxid|3012339|HumGut_12339_28_3	WP_012571978.1	E	46.9	621	310	5	19	632	20	627	2.69e-197	560	634	630	HumGut_12339
kraken:taxid|3028520|HumGut_28520_7_9	WP_026514536.1	B	62	639	241	2	49	685	63	701	5.46e-293	808	690	703	HumGut_28520
kraken:taxid|3004889|HumGut_4889_165_3	WP_012571978.1	E	46.2	619	316	4	18	629	19	627	1.87e-191	545	631	630	HumGut_4889
kraken:taxid|3018088|HumGut_18088_97_3	WP_012571978.1	E	46.9	620	310	5	19	631	20	627	7.38e-197	558	633	630	HumGut_18088
kraken:taxid|3013747|HumGut_13747_73_6	WP_012571978.1	E	47.3	621	307	5	19	632	20	627	3.07e-196	557	634	630	HumGut_13747
kraken:taxid|3010931|HumGut_10931_103_1	WP_012571978.1	E	46.2	621	314	6	20	633	20	627	2.35e-193	550	635	630	HumGut_10931
kraken:taxid|3023253|HumGut_23253_12_7	WP_026514536.1	B	67.4	639	208	0	85	723	63	701	0	906	728	703	HumGut_23253
kraken:taxid|3012659|HumGut_12659_129_3	WP_012571978.1	E	46.5	621	312	5	19	632	20	627	4.35e-196	556	634	630	HumGut_12659
kraken:taxid|3011856|HumGut_11856_17_8	WP_012571978.1	E	46.4	621	313	6	20	633	20	627	1.66e-193	550	635	630	HumGut_11856
kraken:taxid|3022744|HumGut_22744_119_5	WP_012571978.1	E	47.3	620	308	5	18	629	19	627	5.75e-201	569	631	630	HumGut_22744
kraken:taxid|3011839|HumGut_11839_146_3	WP_012571978.1	E	46.4	621	313	6	20	633	20	627	8.27e-194	551	635	630	HumGut_11839
kraken:taxid|3020695|HumGut_20695_33_3	WP_012571978.1	E	46.1	621	315	6	19	632	20	627	3.21e-193	549	634	630	HumGut_20695
kraken:taxid|3011831|HumGut_11831_25_6	WP_012571978.1	E	46.1	621	315	6	20	633	20	627	2.35e-193	550	635	630	HumGut_11831
kraken:taxid|3011869|HumGut_11869_22_5	WP_012571978.1	E	46.4	621	313	6	20	633	20	627	8.27e-194	551	635	630	HumGut_11869
kraken:taxid|3011794|HumGut_11794_28_7	WP_012571978.1	E	46.5	621	312	6	20	633	20	627	5.84e-194	551	635	630	HumGut_11794
kraken:taxid|3011380|HumGut_11380_9_14	WP_012571978.1	E	46.2	621	314	6	20	633	20	627	8.27e-194	551	635	630	HumGut_11380
kraken:taxid|3021734|HumGut_21734_48_6	WP_026514536.1	B	64.7	641	225	1	54	694	63	702	0	875	695	703	HumGut_21734
kraken:taxid|3003010|HumGut_3010_130_3	WP_012571978.1	E	47.6	618	307	4	19	629	20	627	2.76e-196	557	631	630	HumGut_3010
kraken:taxid|3011987|HumGut_11987_20_3	WP_012571978.1	E	46.4	621	313	6	20	633	20	627	8.27e-194	551	635	630	HumGut_11987
kraken:taxid|3016367|HumGut_16367_66_3	WP_026514536.1	B	67.4	639	208	0	81	719	63	701	0	906	724	703	HumGut_16367
kraken:taxid|3003729|HumGut_3729_286_2	WP_012571978.1	E	48	598	294	4	19	609	20	607	2.53e-194	551	611	630	HumGut_3729
kraken:taxid|3014564|HumGut_14564_3_5	WP_012571978.1	E	46.8	620	311	5	19	631	20	627	2.83e-199	565	633	630	HumGut_14564
kraken:taxid|3011945|HumGut_11945_272_1	WP_012571978.1	E	46.4	621	313	6	20	633	20	627	1.66e-193	550	635	630	HumGut_11945
kraken:taxid|3021943|HumGut_21943_43_2	WP_012571978.1	E	46.5	620	304	6	18	620	19	627	5.73e-188	535	622	630	HumGut_21943
kraken:taxid|3018265|HumGut_18265_289_1	WP_012571978.1	E	47.1	620	309	5	19	631	20	627	4.57e-198	561	633	630	HumGut_18265
kraken:taxid|3011682|HumGut_11682_6_6	WP_012571978.1	E	46.4	621	313	6	20	633	20	627	1.66e-193	550	635	630	HumGut_11682
kraken:taxid|3013222|HumGut_13222_200_2	WP_012571978.1	E	53.5	615	268	5	26	633	20	623	1.53e-218	615	658	630	HumGut_13222
kraken:taxid|3013222|HumGut_13222_326_1	WP_039226206.1	C	67.3	618	200	1	11	628	15	630	0	859	630	631	HumGut_13222
kraken:taxid|3012431|HumGut_12431_70_3	WP_012571978.1	E	46.4	621	313	6	20	633	20	627	1.17e-193	550	635	630	HumGut_12431
kraken:taxid|3015186|HumGut_15186_45_3	WP_012571978.1	E	47.5	621	306	5	19	632	20	627	3.81e-197	559	634	630	HumGut_15186
kraken:taxid|3003838|HumGut_3838_303_1	WP_026514536.1	B	73.9	675	163	3	20	694	28	689	0	1019	695	703	HumGut_3838
kraken:taxid|3012391|HumGut_12391_54_3	WP_012571978.1	E	46.4	621	313	6	20	633	20	627	1.66e-193	550	635	630	HumGut_12391
kraken:taxid|3011615|HumGut_11615_160_1	WP_012571978.1	E	45.6	621	318	6	19	632	20	627	5.17e-192	546	634	630	HumGut_11615
kraken:taxid|3022785|HumGut_22785_70_7	WP_012571978.1	E	46.9	620	310	5	18	629	19	627	1.27e-194	553	631	630	HumGut_22785
kraken:taxid|3012728|HumGut_12728_28_2	WP_026514536.1	B	74.1	686	165	3	18	703	28	700	0	1038	705	703	HumGut_12728
kraken:taxid|3012728|HumGut_12728_225_2	WP_039226206.1	C	67.2	616	202	0	12	627	15	630	0	861	628	631	HumGut_12728
kraken:taxid|3012728|HumGut_12728_288_1	WP_012571978.1	E	47.7	619	307	4	18	629	19	627	1.43e-201	570	631	630	HumGut_12728
kraken:taxid|3016586|HumGut_16586_8_3	WP_012571978.1	E	46.9	621	310	6	20	633	20	627	2.24e-196	557	635	630	HumGut_16586
kraken:taxid|3003152|HumGut_3152_68_3	WP_012571978.1	E	48.1	618	304	4	19	629	20	627	1.21e-197	560	631	630	HumGut_3152
kraken:taxid|3010510|HumGut_10510_81_1	WP_012571978.1	E	45.6	621	318	6	19	632	20	627	3.65e-192	546	634	630	HumGut_10510
kraken:taxid|3023490|HumGut_23490_11_67	WP_026514536.1	B	65.1	641	223	1	63	703	63	702	0	873	704	703	HumGut_23490
kraken:taxid|3014135|HumGut_14135_79_3	WP_012571978.1	E	47.3	621	307	5	19	632	20	627	1.53e-196	558	634	630	HumGut_14135
kraken:taxid|3014921|HumGut_14921_71_3	WP_012571978.1	E	45.7	621	317	6	1	614	20	627	3.59e-190	541	616	630	HumGut_14921
kraken:taxid|3012366|HumGut_12366_19_1	WP_012571978.1	E	47.1	620	309	5	21	633	20	627	3.03e-199	565	635	630	HumGut_12366
kraken:taxid|3020909|HumGut_20909_206_1	WP_012571978.1	E	46.5	621	312	6	20	633	20	627	1.66e-193	550	635	630	HumGut_20909
kraken:taxid|3016418|HumGut_16418_41_3	WP_012571978.1	E	46.1	621	315	6	20	633	20	627	2.15e-191	545	635	630	HumGut_16418
kraken:taxid|3015626|HumGut_15626_41_3	WP_012571978.1	E	46.4	621	313	6	19	632	20	627	1.53e-196	558	634	630	HumGut_15626
kraken:taxid|3017094|HumGut_17094_52_6	WP_026514536.1	B	64.4	641	227	1	54	694	63	702	0	869	695	703	HumGut_17094
kraken:taxid|3019347|HumGut_19347_98_2	WP_012571978.1	E	46.7	621	311	6	20	633	20	627	2.35e-193	550	635	630	HumGut_19347
kraken:taxid|3013333|HumGut_13333_46_3	WP_012571978.1	E	46.9	621	310	6	20	633	20	627	3.18e-196	557	635	630	HumGut_13333
kraken:taxid|3011030|HumGut_11030_103_3	WP_012571978.1	E	46.4	621	313	6	20	633	20	627	1.66e-193	550	635	630	HumGut_11030
kraken:taxid|3010691|HumGut_10691_8_10	WP_012571978.1	E	45.1	621	321	6	19	632	20	627	8.33e-191	543	634	630	HumGut_10691
kraken:taxid|3021114|HumGut_21114_122_3	WP_012571978.1	E	46.7	621	311	6	20	633	20	627	1.17e-193	550	635	630	HumGut_21114
kraken:taxid|3012335|HumGut_12335_84_3	WP_012571978.1	E	46.5	621	312	5	19	632	20	627	2.17e-196	557	634	630	HumGut_12335
kraken:taxid|3024552|HumGut_24552_117_2	WP_026514536.1	B	67.6	639	207	0	23	661	63	701	0	908	666	703	HumGut_24552
kraken:taxid|3012185|HumGut_12185_27_2	WP_012571978.1	E	46.2	621	314	6	20	633	20	627	3.32e-193	549	635	630	HumGut_12185
kraken:taxid|3013483|HumGut_13483_22_2	WP_012571978.1	E	53.6	614	268	4	15	621	20	623	9.58e-218	612	641	630	HumGut_13483
kraken:taxid|3017036|HumGut_17036_95_3	WP_012571978.1	E	45.6	621	318	6	20	633	20	627	1.44e-186	532	635	630	HumGut_17036
kraken:taxid|3021038|HumGut_21038_266_1	WP_026514536.1	B	64.7	641	225	1	2	642	63	702	0	872	643	703	HumGut_21038
kraken:taxid|3011374|HumGut_11374_108_3	WP_012571978.1	E	45.4	621	319	6	19	632	20	627	1.04e-191	545	634	630	HumGut_11374
kraken:taxid|3017280|HumGut_17280_66_4	WP_026514536.1	B	61.2	645	248	2	50	692	58	702	1.61e-295	815	693	703	HumGut_17280
kraken:taxid|3017280|HumGut_17280_89_5	WP_012571978.1	E	45.9	619	318	4	18	629	19	627	1.44e-193	550	631	630	HumGut_17280
kraken:taxid|3006497|HumGut_6497_31_9	WP_012571978.1	E	46	619	317	5	18	629	19	627	7.51e-191	543	631	630	HumGut_6497
kraken:taxid|3028518|HumGut_28518_121_3	WP_026514536.1	B	61.8	639	242	2	49	685	63	701	4.44e-292	806	690	703	HumGut_28518
kraken:taxid|3027342|HumGut_27342_49_2	WP_026514536.1	B	61.8	639	242	2	49	685	63	701	4.44e-292	806	690	703	HumGut_27342
kraken:taxid|3012237|HumGut_12237_123_3	WP_012571978.1	E	45.4	621	319	6	19	632	20	627	1.47e-191	545	634	630	HumGut_12237
kraken:taxid|3017500|HumGut_17500_7_3	WP_012571978.1	E	46.1	621	315	6	20	633	20	627	1.07e-191	545	635	630	HumGut_17500
kraken:taxid|3019958|HumGut_19958_3_3	WP_012571978.1	E	46.1	621	315	6	19	632	20	627	4.54e-193	549	634	630	HumGut_19958
kraken:taxid|3017446|HumGut_17446_181_1	WP_026514536.1	B	67.4	639	208	0	83	721	63	701	0	907	726	703	HumGut_17446
kraken:taxid|3010737|HumGut_10737_32_19	WP_012571978.1	E	46.8	620	311	5	19	631	20	627	1.92e-194	552	633	630	HumGut_10737
kraken:taxid|3011411|HumGut_11411_69_3	WP_012571978.1	E	45.6	621	318	6	19	632	20	627	5.17e-192	546	634	630	HumGut_11411
kraken:taxid|3013504|HumGut_13504_1_3	WP_012571978.1	E	47.4	584	287	5	1	577	57	627	4.13e-187	531	579	630	HumGut_13504
kraken:taxid|3017220|HumGut_17220_175_3	WP_012571978.1	E	46.1	621	315	6	20	633	20	627	2.15e-191	545	635	630	HumGut_17220
kraken:taxid|3024393|HumGut_24393_3_164	WP_026514536.1	B	67.3	639	209	0	85	723	63	701	0	905	728	703	HumGut_24393
kraken:taxid|3009863|HumGut_9863_1_91	WP_012571978.1	E	45.8	620	317	5	18	629	19	627	1.26e-186	532	631	630	HumGut_9863
kraken:taxid|3009863|HumGut_9863_11_32	WP_039226206.1	C	66.7	616	205	0	12	627	15	630	0	849	628	631	HumGut_9863
kraken:taxid|3002623|HumGut_2623_106_3	WP_012571978.1	E	47.6	618	307	4	19	629	20	627	9.74e-197	558	631	630	HumGut_2623
kraken:taxid|3017474|HumGut_17474_29_1	WP_026514536.1	B	67.1	630	207	0	1	630	72	701	0	889	635	703	HumGut_17474
kraken:taxid|3024569|HumGut_24569_81_3	WP_026514536.1	B	65.7	664	228	0	57	720	38	701	0	908	725	703	HumGut_24569
kraken:taxid|3003945|HumGut_3945_10_21	WP_012571978.1	E	46.2	619	316	4	18	629	19	627	1.87e-191	545	631	630	HumGut_3945
kraken:taxid|3009390|HumGut_9390_378_2	WP_012571978.1	E	45.6	621	318	6	4	617	20	627	2.17e-192	546	619	630	HumGut_9390
kraken:taxid|3007854|HumGut_7854_102_3	WP_012571978.1	E	45.2	621	320	6	19	632	20	627	4.16e-191	544	634	630	HumGut_7854
kraken:taxid|3024742|HumGut_24742_105_2	WP_026514536.1	B	85.2	676	99	1	40	715	29	703	0	1177	716	703	HumGut_24742
kraken:taxid|3000646|HumGut_646_167_5	WP_012571978.1	E	46.4	619	315	5	18	629	19	627	2.42e-189	539	631	630	HumGut_646
kraken:taxid|3013034|HumGut_13034_206_2	WP_012571978.1	E	46.4	621	313	6	20	633	20	627	1.66e-193	550	635	630	HumGut_13034
kraken:taxid|3015285|HumGut_15285_387_1	WP_012571978.1	E	48.8	549	264	4	19	560	20	558	7.14e-183	520	560	630	HumGut_15285
kraken:taxid|3010250|HumGut_10250_349_1	WP_012571978.1	E	47	574	286	5	20	586	20	582	9.7e-185	526	586	630	HumGut_10250
kraken:taxid|3011440|HumGut_11440_10_3	WP_012571978.1	E	46.9	621	310	5	19	632	20	627	5.4e-197	559	634	630	HumGut_11440
kraken:taxid|3012885|HumGut_12885_29_8	WP_012571978.1	E	46.2	621	314	6	20	633	20	627	1.17e-193	550	635	630	HumGut_12885
kraken:taxid|3010760|HumGut_10760_53_3	WP_012571978.1	E	45.2	621	320	6	19	632	20	627	2.94e-191	544	634	630	HumGut_10760
kraken:taxid|3011631|HumGut_11631_58_1	WP_012571978.1	E	46.5	621	312	6	20	633	20	627	2.92e-194	552	635	630	HumGut_11631
kraken:taxid|3005867|HumGut_5867_42_5	WP_012571978.1	E	47.6	618	307	4	19	629	20	627	2.76e-196	557	631	630	HumGut_5867
kraken:taxid|3015610|HumGut_15610_31_4	WP_012571978.1	E	47.3	621	308	5	15	628	19	627	3.61e-199	564	630	630	HumGut_15610
kraken:taxid|3011645|HumGut_11645_207_2	WP_012571978.1	E	46.4	621	313	6	20	633	20	627	1.66e-193	550	635	630	HumGut_11645
kraken:taxid|3021461|HumGut_21461_1_32	WP_026514536.1	B	61.7	639	243	2	49	685	63	701	3.13e-292	806	690	703	HumGut_21461
kraken:taxid|3024714|HumGut_24714_67_11	WP_039226206.1	C	67.2	616	202	0	12	627	15	630	0	855	628	631	HumGut_24714
kraken:taxid|3021882|HumGut_21882_27_1	WP_012571978.1	E	47.2	578	288	4	18	588	19	586	1.9e-185	528	589	630	HumGut_21882
kraken:taxid|3011977|HumGut_11977_198_2	WP_012571978.1	E	46.9	621	310	5	19	632	20	627	3.81e-197	559	634	630	HumGut_11977
kraken:taxid|3011239|HumGut_11239_396_1	WP_012571978.1	E	48.5	555	269	4	19	566	20	564	1.09e-186	530	567	630	HumGut_11239
kraken:taxid|3005178|HumGut_5178_50_2	WP_026514536.1	B	73.8	687	166	4	30	716	28	700	0	1031	718	703	HumGut_5178
kraken:taxid|3008783|HumGut_8783_340_1	WP_026514536.1	B	71.8	689	181	2	24	712	28	703	0	1012	717	703	HumGut_8783
kraken:taxid|3003632|HumGut_3632_151_5	WP_026514536.1	B	73.4	687	169	4	30	716	28	700	0	1028	718	703	HumGut_3632
kraken:taxid|3020593|HumGut_20593_156_1	WP_012571978.1	E	48.1	599	292	5	19	610	20	606	1.51e-195	554	610	630	HumGut_20593
kraken:taxid|3015377|HumGut_15377_69_3	WP_012571978.1	E	46.5	621	312	6	20	633	20	627	2.92e-194	552	635	630	HumGut_15377
kraken:taxid|3017988|HumGut_17988_369_1	WP_012571978.1	E	47	568	283	5	20	580	20	576	5.09e-183	521	580	630	HumGut_17988
kraken:taxid|3012627|HumGut_12627_42_10	WP_012571978.1	E	45.9	619	318	4	18	629	19	627	8.2e-193	548	631	630	HumGut_12627
kraken:taxid|3007212|HumGut_7212_12_4	WP_012571978.1	E	46.1	620	315	5	18	629	19	627	3.75e-191	544	631	630	HumGut_7212
kraken:taxid|3003275|HumGut_3275_1_148	WP_039226206.1	C	67	616	203	0	12	627	15	630	0	860	628	631	HumGut_3275
kraken:taxid|3003275|HumGut_3275_1_202	WP_012571978.1	E	45.6	620	318	5	18	629	19	627	3.75e-191	544	631	630	HumGut_3275
kraken:taxid|3003275|HumGut_3275_9_52	WP_026514536.1	B	74.3	686	163	3	18	703	28	700	0	1041	705	703	HumGut_3275
kraken:taxid|3004203|HumGut_4203_13_36	WP_039226206.1	C	65.6	616	212	0	12	627	15	630	0	847	628	631	HumGut_4203
kraken:taxid|3002790|HumGut_2790_2_357	WP_012571978.1	E	45.9	619	318	4	18	629	19	627	1.51e-190	542	631	630	HumGut_2790
kraken:taxid|3030186|HumGut_30186_10_8	WP_026514536.1	B	61.7	640	243	2	39	677	63	701	7.48e-295	812	678	703	HumGut_30186
kraken:taxid|3029895|HumGut_29895_3_63	WP_026514536.1	B	61.6	640	244	2	39	677	63	701	1.14e-294	812	680	703	HumGut_29895
kraken:taxid|3030009|HumGut_30009_5_39	WP_026514536.1	B	61.6	640	244	2	39	677	63	701	1.32e-293	809	680	703	HumGut_30009
kraken:taxid|3030220|HumGut_30220_21_7	WP_026514536.1	B	61.7	640	243	2	39	677	63	701	4.01e-295	813	680	703	HumGut_30220
kraken:taxid|3026332|HumGut_26332_72_37	WP_026514536.1	B	61.7	640	243	2	39	677	63	701	2.82e-295	813	680	703	HumGut_26332
kraken:taxid|3028540|HumGut_28540_21_41	WP_026514536.1	B	61.6	640	244	2	39	677	63	701	5.68e-295	813	680	703	HumGut_28540
kraken:taxid|3016966|HumGut_16966_1_73	WP_039226206.1	C	57.1	617	263	2	15	630	15	630	8.69e-254	703	631	631	HumGut_16966
kraken:taxid|3016966|HumGut_16966_18_85	WP_039226206.1	C	68.3	616	195	0	12	627	15	630	0	885	628	631	HumGut_16966
kraken:taxid|3003050|HumGut_3050_33_11	WP_012571978.1	E	47	619	311	5	18	629	19	627	2.33e-192	547	631	630	HumGut_3050
kraken:taxid|3010557|HumGut_10557_66_6	WP_012571978.1	E	46.9	621	310	5	19	632	20	627	5.4e-197	559	634	630	HumGut_10557
kraken:taxid|3019350|HumGut_19350_3_3	WP_026514536.1	B	67.3	639	208	1	85	722	63	701	0	900	727	703	HumGut_19350
kraken:taxid|3011151|HumGut_11151_62_1	WP_012571978.1	E	45.6	621	318	6	19	632	20	627	3.65e-192	546	634	630	HumGut_11151
kraken:taxid|3013978|HumGut_13978_43_1	WP_026514536.1	B	67.3	639	209	0	85	723	63	701	0	905	728	703	HumGut_13978
kraken:taxid|3019231|HumGut_19231_8_28	WP_026514536.1	B	67.3	639	209	0	85	723	63	701	0	905	728	703	HumGut_19231
kraken:taxid|3024799|HumGut_24799_14_11	WP_026514536.1	B	67.4	639	208	0	78	716	63	701	0	905	721	703	HumGut_24799
kraken:taxid|3014273|HumGut_14273_43_4	WP_012571978.1	E	45.7	621	317	6	20	633	20	627	1.97e-189	540	635	630	HumGut_14273
kraken:taxid|3021361|HumGut_21361_74_3	WP_026514536.1	B	67.3	639	209	0	81	719	63	701	0	904	724	703	HumGut_21361
kraken:taxid|3020698|HumGut_20698_25_27	WP_012571978.1	E	45.6	620	318	5	18	629	19	627	8.55e-190	540	631	630	HumGut_20698
kraken:taxid|3020698|HumGut_20698_85_5	WP_039226206.1	C	67.2	616	202	0	12	627	15	630	0	855	628	631	HumGut_20698
kraken:taxid|3020698|HumGut_20698_94_8	WP_012571978.1	E	46.5	619	314	4	19	630	19	627	2.31e-195	555	632	630	HumGut_20698
kraken:taxid|3001118|HumGut_1118_517_2	WP_012571978.1	E	47	607	304	6	5	604	32	627	1.02e-189	539	606	630	HumGut_1118
kraken:taxid|3006179|HumGut_6179_345_1	WP_012571978.1	E	46.2	619	316	4	18	629	19	627	2.65e-191	544	631	630	HumGut_6179
kraken:taxid|3008531|HumGut_8531_90_4	WP_012571978.1	E	45.6	621	318	6	19	632	20	627	3.65e-192	546	634	630	HumGut_8531
kraken:taxid|3012518|HumGut_12518_41_17	WP_012571978.1	E	45.5	620	319	5	18	629	19	627	6.28e-187	533	631	630	HumGut_12518
kraken:taxid|3005853|HumGut_5853_9_52	WP_012571978.1	E	45.6	621	318	6	19	632	20	627	5.17e-192	546	634	630	HumGut_5853
kraken:taxid|3012753|HumGut_12753_23_12	WP_012571978.1	E	46.8	620	311	5	19	631	20	627	2.83e-199	565	633	630	HumGut_12753
kraken:taxid|3004403|HumGut_4403_1_51	WP_012571978.1	E	46.9	621	310	5	19	632	20	627	5.4e-197	559	634	630	HumGut_4403
kraken:taxid|3007131|HumGut_7131_308_2	WP_012571978.1	E	46.4	565	285	5	19	576	20	573	3.25e-180	514	576	630	HumGut_7131
kraken:taxid|3010775|HumGut_10775_7_39	WP_012571978.1	E	46.1	620	315	5	18	629	19	627	1.27e-194	553	631	630	HumGut_10775
kraken:taxid|3012062|HumGut_12062_98_5	WP_012571978.1	E	46.9	620	310	5	19	631	20	627	2.83e-199	565	633	630	HumGut_12062
kraken:taxid|3011972|HumGut_11972_90_3	WP_012571978.1	E	46.9	620	310	5	20	632	20	627	1.23e-195	555	634	630	HumGut_11972
kraken:taxid|3027325|HumGut_27325_9_49	WP_012571978.1	E	53.4	631	287	4	1	628	1	627	1.26e-238	665	632	630	HumGut_27325
kraken:taxid|3025406|HumGut_25406_26_3	WP_026514536.1	B	67.4	639	208	0	85	723	63	701	0	907	728	703	HumGut_25406
kraken:taxid|3017939|HumGut_17939_53_3	WP_026514536.1	B	67.4	639	208	0	83	721	63	701	0	907	726	703	HumGut_17939
kraken:taxid|3030447|HumGut_30447_14_12	WP_026514536.1	B	58.4	575	236	3	99	672	53	625	4.64e-250	698	673	703	HumGut_30447
kraken:taxid|3026119|HumGut_26119_8_75	WP_026514536.1	B	65.8	664	227	0	49	712	38	701	0	908	717	703	HumGut_26119
kraken:taxid|3025267|HumGut_25267_36_7	WP_026514536.1	B	67.6	639	207	0	87	725	63	701	0	910	730	703	HumGut_25267
kraken:taxid|3015265|HumGut_15265_37_5	WP_026514536.1	B	67.3	639	209	0	81	719	63	701	0	904	724	703	HumGut_15265
kraken:taxid|3013383|HumGut_13383_2_62	WP_026514536.1	B	67.4	639	208	0	97	735	63	701	0	907	740	703	HumGut_13383
kraken:taxid|3019579|HumGut_19579_139_1	WP_026514536.1	B	67.8	639	206	0	86	724	63	701	0	911	729	703	HumGut_19579
kraken:taxid|3004523|HumGut_4523_110_3	WP_039226206.1	C	65.6	616	212	0	12	627	15	630	0	847	628	631	HumGut_4523
kraken:taxid|3024810|HumGut_24810_3_15	WP_026514536.1	B	67.4	639	208	0	85	723	63	701	0	907	728	703	HumGut_24810
kraken:taxid|3022303|HumGut_22303_13_47	WP_026514536.1	B	65.7	664	228	0	57	720	38	701	0	907	725	703	HumGut_22303
kraken:taxid|3026793|HumGut_26793_35_1	WP_026514536.1	B	67.9	641	206	0	83	723	63	703	0	910	726	703	HumGut_26793
kraken:taxid|3015795|HumGut_15795_22_1	WP_026514536.1	B	67.3	639	209	0	80	718	63	701	0	907	723	703	HumGut_15795
kraken:taxid|3024527|HumGut_24527_36_8	WP_026514536.1	B	67.3	639	209	0	85	723	63	701	0	905	728	703	HumGut_24527
kraken:taxid|3016466|HumGut_16466_3_47	WP_012571978.1	E	46.1	621	315	6	20	633	20	627	8.63e-191	543	635	630	HumGut_16466
kraken:taxid|3024907|HumGut_24907_65_1	WP_026514536.1	B	65.8	664	227	0	55	718	38	701	0	909	723	703	HumGut_24907
kraken:taxid|3026536|HumGut_26536_46_7	WP_026514536.1	B	65.7	664	228	0	53	716	38	701	0	908	721	703	HumGut_26536
kraken:taxid|3022933|HumGut_22933_73_7	WP_026514536.1	B	85.5	676	97	1	40	715	29	703	0	1180	716	703	HumGut_22933
kraken:taxid|3021110|HumGut_21110_433_1	WP_012571978.1	E	46.9	582	291	5	20	594	20	590	2.81e-186	530	604	630	HumGut_21110
kraken:taxid|3004551|HumGut_4551_56_6	WP_012571978.1	E	46.5	621	312	5	19	632	20	627	6.15e-196	556	634	630	HumGut_4551
kraken:taxid|3017920|HumGut_17920_155_1	WP_026514536.1	B	67.1	641	211	0	19	659	61	701	0	907	664	703	HumGut_17920
kraken:taxid|3013267|HumGut_13267_21_6	WP_039226206.1	C	65.6	616	212	0	12	627	15	630	0	843	628	631	HumGut_13267
kraken:taxid|3024321|HumGut_24321_85_2	WP_026514536.1	B	67.3	639	209	0	81	719	63	701	0	905	724	703	HumGut_24321
kraken:taxid|3013105|HumGut_13105_78_4	WP_039226206.1	C	59	651	232	1	9	659	15	630	3.62e-275	759	660	631	HumGut_13105
kraken:taxid|3011594|HumGut_11594_1_5	WP_026514536.1	B	62.3	640	239	2	18	656	63	701	1.34e-296	816	664	703	HumGut_11594
kraken:taxid|3003134|HumGut_3134_159_3	WP_012571978.1	E	47.7	618	306	4	19	629	20	627	6.88e-197	558	631	630	HumGut_3134
kraken:taxid|3008892|HumGut_8892_200_1	WP_012571978.1	E	47	570	284	5	20	582	20	578	2.16e-184	525	599	630	HumGut_8892
kraken:taxid|3004226|HumGut_4226_164_3	WP_012571978.1	E	47.6	618	307	4	19	629	20	627	9.74e-197	558	631	630	HumGut_4226
kraken:taxid|3002417|HumGut_2417_196_3	WP_012571978.1	E	48.2	602	295	4	12	606	36	627	1.41e-195	554	608	630	HumGut_2417
kraken:taxid|3002045|HumGut_2045_154_3	WP_012571978.1	E	47.6	618	307	4	19	629	20	627	9.74e-197	558	631	630	HumGut_2045
kraken:taxid|3002185|HumGut_2185_36_3	WP_012571978.1	E	47.6	618	307	4	19	629	20	627	9.74e-197	558	631	630	HumGut_2185
kraken:taxid|3002116|HumGut_2116_99_3	WP_012571978.1	E	47.6	618	307	4	19	629	20	627	9.74e-197	558	631	630	HumGut_2116
kraken:taxid|3001458|HumGut_1458_158_3	WP_012571978.1	E	47.6	618	307	4	19	629	20	627	9.74e-197	558	631	630	HumGut_1458
kraken:taxid|3001733|HumGut_1733_283_1	WP_012571978.1	E	48.2	581	284	4	1	574	57	627	1.85e-187	532	576	630	HumGut_1733
kraken:taxid|3014152|HumGut_14152_707_2	WP_012571978.1	E	45.6	620	318	5	18	629	19	627	5.31e-191	543	631	630	HumGut_14152
kraken:taxid|3015631|HumGut_15631_20_5	WP_012571978.1	E	45	620	322	5	18	629	19	627	2.52e-186	531	631	630	HumGut_15631
kraken:taxid|3001413|HumGut_1413_117_4	WP_012571978.1	E	48.1	616	299	6	2	610	26	627	1.42e-196	557	612	630	HumGut_1413
kraken:taxid|3003367|HumGut_3367_145_1	WP_012571978.1	E	46.9	586	294	4	18	596	19	594	2.45e-186	531	610	630	HumGut_3367
kraken:taxid|3024871|HumGut_24871_42_4	WP_026514536.1	B	61.7	639	243	2	49	685	63	701	5.46e-293	808	690	703	HumGut_24871
kraken:taxid|3001068|HumGut_1068_126_1	WP_012571978.1	E	47.6	618	307	4	42	652	20	627	6.13e-196	557	654	630	HumGut_1068
kraken:taxid|3010044|HumGut_10044_8_1	WP_012571978.1	E	45.4	621	319	6	19	632	20	627	1.04e-191	545	634	630	HumGut_10044
kraken:taxid|3022033|HumGut_22033_139_2	WP_026514536.1	B	61.7	639	243	2	49	685	63	701	1.8e-291	804	690	703	HumGut_22033
kraken:taxid|3008254|HumGut_8254_127_3	WP_012571978.1	E	46.4	621	313	6	20	633	20	627	1.66e-193	550	635	630	HumGut_8254
kraken:taxid|3001768|HumGut_1768_15_8	WP_012571978.1	E	47.6	618	307	4	65	675	20	627	3.36e-196	558	677	630	HumGut_1768
kraken:taxid|3007682|HumGut_7682_410_2	WP_012571978.1	E	47.4	606	299	5	2	600	35	627	5.69e-196	555	602	630	HumGut_7682
kraken:taxid|3002863|HumGut_2863_402_1	WP_012571978.1	E	47.6	618	307	4	36	646	20	627	1.24e-196	558	648	630	HumGut_2863
kraken:taxid|3009942|HumGut_9942_4_7	WP_012571978.1	E	46.4	621	313	6	20	633	20	627	8.27e-194	551	635	630	HumGut_9942
kraken:taxid|3002759|HumGut_2759_160_3	WP_012571978.1	E	47.6	618	307	4	19	629	20	627	2.76e-196	557	631	630	HumGut_2759
kraken:taxid|3004027|HumGut_4027_96_3	WP_012571978.1	E	47.6	618	307	4	19	629	20	627	2.76e-196	557	631	630	HumGut_4027
kraken:taxid|3005382|HumGut_5382_313_2	WP_026514536.1	B	74.1	687	164	4	30	716	28	700	0	1034	718	703	HumGut_5382
kraken:taxid|3016606|HumGut_16606_9_14	WP_039226206.1	C	67.5	616	200	0	12	627	15	630	0	846	628	631	HumGut_16606
kraken:taxid|3017203|HumGut_17203_33_10	WP_026514536.1	B	67.1	639	210	0	77	715	63	701	0	906	720	703	HumGut_17203
kraken:taxid|3018226|HumGut_18226_40_2	WP_012571978.1	E	46.5	621	312	6	20	633	20	627	1.17e-193	550	635	630	HumGut_18226
kraken:taxid|3006615|HumGut_6615_122_3	WP_012571978.1	E	46.8	619	312	5	18	629	19	627	5.31e-191	543	631	630	HumGut_6615
kraken:taxid|3018097|HumGut_18097_406_1	WP_039226206.1	C	67.7	616	199	0	12	627	15	630	0	850	628	631	HumGut_18097
kraken:taxid|3007841|HumGut_7841_85_3	WP_039226206.1	C	65.6	616	212	0	12	627	15	630	0	847	628	631	HumGut_7841
kraken:taxid|3017862|HumGut_17862_167_2	WP_026514536.1	B	67.1	639	210	0	69	707	63	701	0	904	712	703	HumGut_17862
kraken:taxid|3014838|HumGut_14838_53_10	WP_026514536.1	B	65.7	664	228	0	61	724	38	701	0	908	729	703	HumGut_14838
kraken:taxid|3002605|HumGut_2605_3_66	WP_012571978.1	E	46.2	619	316	4	18	629	19	627	1.87e-191	545	631	630	HumGut_2605
kraken:taxid|3016010|HumGut_16010_187_2	WP_039226206.1	C	67.8	630	202	1	1	629	1	630	0	867	630	631	HumGut_16010
kraken:taxid|3010546|HumGut_10546_2_3	WP_039226206.1	C	65.6	616	212	0	12	627	15	630	0	847	628	631	HumGut_10546
kraken:taxid|3013061|HumGut_13061_3_34	WP_026514536.1	B	67.1	639	210	0	77	715	63	701	0	906	720	703	HumGut_13061
kraken:taxid|3015341|HumGut_15341_25_9	WP_026514536.1	B	65.7	664	228	0	57	720	38	701	0	908	725	703	HumGut_15341
kraken:taxid|3001977|HumGut_1977_174_3	WP_012571978.1	E	47.6	618	307	4	19	629	20	627	9.74e-197	558	631	630	HumGut_1977
kraken:taxid|3019828|HumGut_19828_28_11	WP_012571978.1	E	47.7	620	305	5	19	631	20	627	1.41e-199	565	633	630	HumGut_19828
kraken:taxid|3013922|HumGut_13922_80_7	WP_012571978.1	E	46.4	621	313	6	20	633	20	627	7.26e-195	553	635	630	HumGut_13922
kraken:taxid|3022837|HumGut_22837_3_91	WP_026514536.1	B	67.4	639	208	0	83	721	63	701	0	904	726	703	HumGut_22837
kraken:taxid|3021657|HumGut_21657_3_107	WP_026514536.1	B	67.3	639	209	0	74	712	63	701	0	905	717	703	HumGut_21657
kraken:taxid|3020183|HumGut_20183_5_144	WP_026514536.1	B	67.1	639	210	0	77	715	63	701	0	906	720	703	HumGut_20183
kraken:taxid|3026423|HumGut_26423_2_203	WP_026514536.1	B	65.7	664	228	0	67	730	38	701	0	904	735	703	HumGut_26423
kraken:taxid|3024091|HumGut_24091_13_1	WP_026514536.1	B	67.3	639	209	0	87	725	63	701	0	904	730	703	HumGut_24091
kraken:taxid|3026301|HumGut_26301_39_3	WP_026514536.1	B	65.7	664	228	0	65	728	38	701	0	906	733	703	HumGut_26301
kraken:taxid|3018871|HumGut_18871_191_1	WP_026514536.1	B	67.4	639	208	0	83	721	63	701	0	907	726	703	HumGut_18871
kraken:taxid|3019652|HumGut_19652_35_3	WP_026514536.1	B	67.1	641	211	0	77	717	63	703	0	906	718	703	HumGut_19652
kraken:taxid|3017574|HumGut_17574_206_1	WP_026514536.1	B	67.3	639	209	0	85	723	63	701	0	905	728	703	HumGut_17574
kraken:taxid|3015884|HumGut_15884_26_17	WP_026514536.1	B	65.7	664	228	0	61	724	38	701	0	908	729	703	HumGut_15884
kraken:taxid|3023981|HumGut_23981_44_2	WP_039226206.1	C	68.5	603	189	1	5	606	28	630	0	854	607	631	HumGut_23981
kraken:taxid|3023981|HumGut_23981_121_11	WP_012571978.1	E	46.1	620	315	5	18	629	19	627	8.94e-195	553	631	630	HumGut_23981
kraken:taxid|3020027|HumGut_20027_60_4	WP_026514536.1	B	67.4	639	208	0	85	723	63	701	0	907	728	703	HumGut_20027
kraken:taxid|3002391|HumGut_2391_148_3	WP_012571978.1	E	47.6	618	307	4	19	629	20	627	9.74e-197	558	631	630	HumGut_2391
kraken:taxid|3030273|HumGut_30273_61_2	WP_026514536.1	B	58.4	651	268	3	95	744	53	701	1.12e-282	784	747	703	HumGut_30273
kraken:taxid|3016653|HumGut_16653_55_1	WP_026514536.1	B	67.4	639	208	0	85	723	63	701	0	907	728	703	HumGut_16653
kraken:taxid|3004430|HumGut_4430_34_4	WP_039226206.1	C	65.6	616	212	0	12	627	15	630	0	848	628	631	HumGut_4430
kraken:taxid|3017902|HumGut_17902_148_1	WP_026514536.1	B	67.4	639	208	0	85	723	63	701	0	907	728	703	HumGut_17902
kraken:taxid|3023298|HumGut_23298_186_1	WP_026514536.1	B	65.8	640	219	0	56	695	38	677	0	875	697	703	HumGut_23298
kraken:taxid|3020565|HumGut_20565_12_7	WP_026514536.1	B	66.1	635	215	0	56	690	38	672	0	873	690	703	HumGut_20565
kraken:taxid|3014286|HumGut_14286_144_2	WP_026514536.1	B	67.4	639	208	0	74	712	63	701	0	907	717	703	HumGut_14286
kraken:taxid|3017789|HumGut_17789_18_4	WP_026514536.1	B	67.4	639	208	0	79	717	63	701	0	907	722	703	HumGut_17789
kraken:taxid|3019269|HumGut_19269_54_20	WP_039226206.1	C	66.9	616	204	0	12	627	15	630	0	850	628	631	HumGut_19269
kraken:taxid|3019269|HumGut_19269_107_11	WP_012571978.1	E	45.4	619	321	4	18	629	19	627	7.82e-188	535	631	630	HumGut_19269
kraken:taxid|3022976|HumGut_22976_3_22	WP_026514536.1	B	67.3	639	209	0	81	719	63	701	0	905	724	703	HumGut_22976
kraken:taxid|3022911|HumGut_22911_39_8	WP_026514536.1	B	67.3	639	209	0	83	721	63	701	0	907	726	703	HumGut_22911
kraken:taxid|3011782|HumGut_11782_115_4	WP_026514536.1	B	62.2	598	224	2	18	614	63	659	1.46e-275	761	614	703	HumGut_11782
kraken:taxid|3022793|HumGut_22793_27_11	WP_026514536.1	B	67.3	639	209	0	81	719	63	701	0	905	724	703	HumGut_22793
kraken:taxid|3019159|HumGut_19159_4_1	WP_026514536.1	B	67.4	639	208	0	94	732	63	701	0	906	737	703	HumGut_19159
kraken:taxid|3027894|HumGut_27894_63_3	WP_039226206.1	C	68.5	616	194	0	13	628	15	630	0	881	629	631	HumGut_27894
kraken:taxid|3019127|HumGut_19127_69_3	WP_039226206.1	C	68.3	616	195	0	13	628	15	630	0	880	629	631	HumGut_19127
kraken:taxid|3029582|HumGut_29582_12_47	WP_026514536.1	B	68.8	640	200	0	79	718	63	702	0	929	719	703	HumGut_29582
kraken:taxid|3010352|HumGut_10352_85_3	WP_012571978.1	E	46.5	621	312	6	20	633	20	627	2.92e-194	552	635	630	HumGut_10352
kraken:taxid|3029232|HumGut_29232_4_68	WP_026514536.1	B	68.8	640	200	0	104	743	63	702	0	931	744	703	HumGut_29232
kraken:taxid|3011994|HumGut_11994_64_9	WP_012571978.1	E	47.3	621	307	5	19	632	20	627	3.07e-196	557	634	630	HumGut_11994
kraken:taxid|3020612|HumGut_20612_23_3	WP_012571978.1	E	46.4	621	313	6	20	633	20	627	7.26e-195	553	635	630	HumGut_20612
kraken:taxid|3010139|HumGut_10139_34_6	WP_012571978.1	E	46.4	621	313	6	20	633	20	627	1.66e-193	550	635	630	HumGut_10139
kraken:taxid|3023094|HumGut_23094_214_1	WP_026514536.1	B	67.6	639	207	0	80	718	63	701	0	910	723	703	HumGut_23094
kraken:taxid|3013639|HumGut_13639_33_11	WP_026514536.1	B	67.3	639	209	0	81	719	63	701	0	904	724	703	HumGut_13639
kraken:taxid|3014668|HumGut_14668_6_1	WP_026514536.1	B	67.1	639	210	0	77	715	63	701	0	899	720	703	HumGut_14668
kraken:taxid|3023718|HumGut_23718_3_17	WP_026514536.1	B	67.1	639	210	0	69	707	63	701	0	904	712	703	HumGut_23718
kraken:taxid|3021658|HumGut_21658_169_1	WP_026514536.1	B	67.4	639	208	0	85	723	63	701	0	907	728	703	HumGut_21658
kraken:taxid|3020721|HumGut_20721_246_1	WP_026514536.1	B	67.1	639	210	0	77	715	63	701	0	906	720	703	HumGut_20721
kraken:taxid|3019281|HumGut_19281_125_1	WP_026514536.1	B	67.1	639	210	0	77	715	63	701	0	906	720	703	HumGut_19281
kraken:taxid|3012169|HumGut_12169_44_12	WP_026514536.1	B	67.3	639	209	0	83	721	63	701	0	903	726	703	HumGut_12169
kraken:taxid|3023118|HumGut_23118_181_1	WP_026514536.1	B	67.1	639	210	0	77	715	63	701	0	906	720	703	HumGut_23118
kraken:taxid|3017555|HumGut_17555_44_2	WP_026514536.1	B	67.4	639	208	0	83	721	63	701	0	907	726	703	HumGut_17555
kraken:taxid|3013314|HumGut_13314_17_17	WP_026514536.1	B	67.3	639	209	0	81	719	63	701	0	905	724	703	HumGut_13314
kraken:taxid|3021660|HumGut_21660_68_3	WP_026514536.1	B	67.1	639	210	0	69	707	63	701	0	904	712	703	HumGut_21660
kraken:taxid|3026725|HumGut_26725_9_24	WP_026514536.1	B	65.7	664	228	0	57	720	38	701	0	908	725	703	HumGut_26725
kraken:taxid|3019841|HumGut_19841_94_1	WP_026514536.1	B	67.1	638	210	0	69	706	63	700	0	901	725	703	HumGut_19841
kraken:taxid|3023001|HumGut_23001_186_1	WP_026514536.1	B	67.4	639	208	0	85	723	63	701	0	906	728	703	HumGut_23001
kraken:taxid|3025638|HumGut_25638_168_1	WP_026514536.1	B	67.4	639	208	0	38	676	63	701	0	901	681	703	HumGut_25638
kraken:taxid|3022752|HumGut_22752_202_2	WP_026514536.1	B	67.3	639	209	0	81	719	63	701	0	904	724	703	HumGut_22752
kraken:taxid|3013019|HumGut_13019_8_10	WP_026514536.1	B	67.1	639	210	0	77	715	63	701	0	906	720	703	HumGut_13019
kraken:taxid|3012861|HumGut_12861_60_1	WP_026514536.1	B	67.4	639	208	0	87	725	63	701	0	907	730	703	HumGut_12861
kraken:taxid|3021650|HumGut_21650_102_5	WP_026514536.1	B	67.1	639	210	0	77	715	63	701	0	906	720	703	HumGut_21650
kraken:taxid|3008845|HumGut_8845_240_2	WP_012571978.1	E	47.1	620	309	5	20	632	20	627	3.81e-197	559	634	630	HumGut_8845
kraken:taxid|3007084|HumGut_7084_51_4	WP_012571978.1	E	46.9	621	310	5	19	632	20	627	5.4e-197	559	634	630	HumGut_7084
kraken:taxid|3007186|HumGut_7186_93_3	WP_012571978.1	E	46.9	621	310	5	19	632	20	627	4.35e-196	556	634	630	HumGut_7186
kraken:taxid|3000545|HumGut_545_120_1	WP_012571978.1	E	46.5	619	314	5	18	629	19	627	3.75e-191	544	631	630	HumGut_545
kraken:taxid|3013223|HumGut_13223_60_5	WP_026514536.1	B	67.6	639	207	0	86	724	63	701	0	909	729	703	HumGut_13223
kraken:taxid|3007483|HumGut_7483_22_4	WP_012571978.1	E	46.7	621	311	5	19	632	20	627	2.17e-196	557	634	630	HumGut_7483
kraken:taxid|3010646|HumGut_10646_206_2	WP_012571978.1	E	46.9	621	310	5	19	632	20	627	5.4e-197	559	634	630	HumGut_10646
kraken:taxid|3024988|HumGut_24988_1_14	WP_026514536.1	B	61.8	639	242	2	49	685	63	701	4.44e-292	806	690	703	HumGut_24988
kraken:taxid|3004800|HumGut_4800_18_5	WP_012571978.1	E	46.2	619	316	5	18	629	19	627	6.6e-192	546	631	630	HumGut_4800
kraken:taxid|3016772|HumGut_16772_306_1	WP_026514536.1	B	64.6	641	226	1	42	682	63	702	0	871	683	703	HumGut_16772
kraken:taxid|3010151|HumGut_10151_5_10	WP_012571978.1	E	45.6	621	318	6	20	633	20	627	2.24e-188	537	635	630	HumGut_10151
kraken:taxid|3000607|HumGut_607_384_2	WP_012571978.1	E	46.2	619	316	5	18	629	19	627	4.86e-189	538	631	630	HumGut_607
kraken:taxid|3012980|HumGut_12980_201_1	WP_039226206.1	C	67.4	616	201	0	12	627	15	630	0	863	628	631	HumGut_12980
kraken:taxid|3012980|HumGut_12980_315_2	WP_012571978.1	E	46	619	317	5	18	629	19	627	5.53e-188	536	631	630	HumGut_12980
kraken:taxid|3003877|HumGut_3877_75_7	WP_026514536.1	B	73.6	683	166	4	30	712	28	696	0	1030	729	703	HumGut_3877
kraken:taxid|3000226|HumGut_226_362_2	WP_012571978.1	E	46.7	619	313	5	18	629	19	627	1.32e-191	545	631	630	HumGut_226
kraken:taxid|3007407|HumGut_7407_4_8	WP_039226206.1	C	65.6	616	212	0	12	627	15	630	0	847	628	631	HumGut_7407
kraken:taxid|3000642|HumGut_642_377_3	WP_012571978.1	E	46.4	619	315	5	18	629	19	627	2.42e-189	539	631	630	HumGut_642
kraken:taxid|3011660|HumGut_11660_49_3	WP_012571978.1	E	47.3	621	307	5	19	632	20	627	3.07e-196	557	634	630	HumGut_11660
kraken:taxid|3021527|HumGut_21527_80_1	WP_026514536.1	B	67.8	639	206	0	81	719	63	701	0	904	724	703	HumGut_21527
kraken:taxid|3007408|HumGut_7408_282_2	WP_039226206.1	C	65.6	616	212	0	12	627	15	630	0	848	628	631	HumGut_7408
kraken:taxid|3001422|HumGut_1422_27_1	WP_012571978.1	E	46.4	619	315	5	18	629	19	627	2.42e-189	539	631	630	HumGut_1422
kraken:taxid|3001422|HumGut_1422_133_1	WP_012571978.1	E	46	619	317	5	18	629	19	627	7.51e-191	543	631	630	HumGut_1422
kraken:taxid|3009907|HumGut_9907_13_1	WP_012571978.1	E	45.4	621	319	6	19	632	20	627	1.04e-191	545	634	630	HumGut_9907
kraken:taxid|3012144|HumGut_12144_76_3	WP_012571978.1	E	45.6	621	318	6	19	632	20	627	3.65e-192	546	634	630	HumGut_12144
kraken:taxid|3020786|HumGut_20786_136_7	WP_039226206.1	C	66.5	630	208	1	1	627	1	630	0	844	628	631	HumGut_20786
kraken:taxid|3027881|HumGut_27881_75_3	WP_026514536.1	B	67.6	639	207	0	75	713	63	701	0	903	718	703	HumGut_27881
kraken:taxid|3013898|HumGut_13898_71_4	WP_026514536.1	B	67.4	639	208	0	81	719	63	701	0	904	724	703	HumGut_13898
kraken:taxid|3025443|HumGut_25443_11_26	WP_039226206.1	C	68.5	616	194	0	12	627	15	630	0	875	628	631	HumGut_25443
kraken:taxid|3021837|HumGut_21837_6_62	WP_039226206.1	C	61.3	615	237	1	11	624	16	630	5.18e-278	764	625	631	HumGut_21837
kraken:taxid|3011461|HumGut_11461_217_2	WP_012571978.1	E	46.9	621	310	5	19	632	20	627	9.49e-198	561	634	630	HumGut_11461
kraken:taxid|3002275|HumGut_2275_97_4	WP_012571978.1	E	47.6	618	307	4	19	629	20	627	9.74e-197	558	631	630	HumGut_2275
kraken:taxid|3018790|HumGut_18790_13_63	WP_012571978.1	E	45.3	620	320	5	18	629	19	627	2.52e-186	531	631	630	HumGut_18790
kraken:taxid|3014858|HumGut_14858_66_3	WP_026514536.1	B	61.5	724	235	4	2	725	24	703	0	905	726	703	HumGut_14858
kraken:taxid|3012961|HumGut_12961_46_3	WP_039226206.1	C	67.3	618	200	1	11	628	15	630	0	858	630	631	HumGut_12961
kraken:taxid|3009570|HumGut_9570_15_4	WP_039226206.1	C	57.5	643	244	5	8	647	15	631	2.07e-264	731	659	631	HumGut_9570
kraken:taxid|3015333|HumGut_15333_641_1	WP_039226206.1	C	68.4	582	184	0	12	593	15	596	1.47e-298	815	595	631	HumGut_15333
kraken:taxid|3010625|HumGut_10625_162_4	WP_012571978.1	E	53.5	615	268	5	26	633	20	623	1.53e-218	615	658	630	HumGut_10625
kraken:taxid|3010625|HumGut_10625_389_1	WP_039226206.1	C	67.3	618	200	1	11	628	15	630	0	859	630	631	HumGut_10625
kraken:taxid|3022891|HumGut_22891_30_2	WP_026514536.1	B	67.3	639	209	0	81	719	63	701	0	904	724	703	HumGut_22891
kraken:taxid|3023034|HumGut_23034_88_6	WP_039226206.1	C	67.6	630	201	1	1	627	1	630	0	859	628	631	HumGut_23034
kraken:taxid|3017406|HumGut_17406_242_1	WP_012571978.1	E	46.5	620	313	5	19	631	20	627	1.36e-194	553	633	630	HumGut_17406
kraken:taxid|3022082|HumGut_22082_160_3	WP_026514536.1	B	67.4	639	208	0	81	719	63	701	0	905	724	703	HumGut_22082
kraken:taxid|3013427|HumGut_13427_11_8	WP_039226206.1	C	67.3	618	200	1	11	628	15	630	0	858	630	631	HumGut_13427
kraken:taxid|3013427|HumGut_13427_271_2	WP_012571978.1	E	53.7	615	267	5	26	633	20	623	3.51e-217	611	658	630	HumGut_13427
kraken:taxid|3009653|HumGut_9653_240_2	WP_012571978.1	E	45.2	621	320	6	19	632	20	627	1.47e-191	545	634	630	HumGut_9653
kraken:taxid|3020377|HumGut_20377_147_3	WP_026514536.1	B	67.3	639	209	0	81	719	63	701	0	904	724	703	HumGut_20377
kraken:taxid|3010576|HumGut_10576_107_1	WP_012571978.1	E	45.6	621	318	6	19	632	20	627	5.17e-192	546	634	630	HumGut_10576
kraken:taxid|3025230|HumGut_25230_23_5	WP_026514536.1	B	67.1	639	210	0	73	711	63	701	0	900	716	703	HumGut_25230
kraken:taxid|3016657|HumGut_16657_10_9	WP_012571978.1	E	46.4	619	315	5	18	629	19	627	8.55e-190	540	631	630	HumGut_16657
kraken:taxid|3016657|HumGut_16657_19_19	WP_039226206.1	C	67.2	616	202	0	12	627	15	630	0	861	628	631	HumGut_16657
kraken:taxid|3010517|HumGut_10517_75_1	WP_012571978.1	E	45.4	621	319	6	19	632	20	627	1.04e-191	545	634	630	HumGut_10517
kraken:taxid|3011604|HumGut_11604_197_3	WP_012571978.1	E	46.2	621	314	6	20	633	20	627	1.17e-193	550	635	630	HumGut_11604
kraken:taxid|3010329|HumGut_10329_8_11	WP_012571978.1	E	45.4	621	319	6	2	615	20	627	4.06e-192	546	617	630	HumGut_10329
kraken:taxid|3008987|HumGut_8987_136_4	WP_039226206.1	C	57.9	643	242	5	8	647	15	631	1.78e-264	731	655	631	HumGut_8987
kraken:taxid|3014566|HumGut_14566_13_47	WP_012571978.1	E	46	620	316	5	18	629	19	627	1.71e-189	540	631	630	HumGut_14566
kraken:taxid|3009743|HumGut_9743_107_5	WP_012571978.1	E	46.9	621	310	5	19	632	20	627	4.35e-196	556	634	630	HumGut_9743
kraken:taxid|3009774|HumGut_9774_17_7	WP_012571978.1	E	46.4	621	313	6	20	633	20	627	8.27e-194	551	635	630	HumGut_9774
kraken:taxid|3016298|HumGut_16298_36_2	WP_026514536.1	B	64.7	641	225	1	63	703	63	702	0	873	704	703	HumGut_16298
kraken:taxid|3002614|HumGut_2614_76_3	WP_039226206.1	C	57.7	643	243	5	8	647	15	631	1.26e-265	734	659	631	HumGut_2614
kraken:taxid|3001178|HumGut_1178_98_1	WP_012571978.1	E	47.6	618	307	4	19	629	20	627	2.76e-196	557	631	630	HumGut_1178
kraken:taxid|3004413|HumGut_4413_38_11	WP_012571978.1	E	46.2	619	316	4	18	629	19	627	1.87e-191	545	631	630	HumGut_4413
kraken:taxid|3000929|HumGut_929_137_2	WP_012571978.1	E	46.4	619	315	5	18	629	19	627	4.27e-190	541	631	630	HumGut_929
kraken:taxid|3003519|HumGut_3519_337_2	WP_012571978.1	E	47.6	618	307	4	19	629	20	627	9.74e-197	558	631	630	HumGut_3519
kraken:taxid|3003253|HumGut_3253_12_7	WP_012571978.1	E	47.6	618	307	4	19	629	20	627	9.74e-197	558	631	630	HumGut_3253
kraken:taxid|3000225|HumGut_225_174_2	WP_012571978.1	E	46.4	619	315	5	18	629	19	627	8.55e-190	540	631	630	HumGut_225
kraken:taxid|3000771|HumGut_771_53_5	WP_012571978.1	E	47.5	619	308	4	18	629	19	627	6.03e-198	561	631	630	HumGut_771
kraken:taxid|3001870|HumGut_1870_140_3	WP_012571978.1	E	48.1	616	299	6	2	610	26	627	7.09e-197	558	612	630	HumGut_1870
kraken:taxid|3004557|HumGut_4557_20_5	WP_012571978.1	E	46.7	621	311	5	19	632	20	627	1.08e-196	558	634	630	HumGut_4557
kraken:taxid|3000613|HumGut_613_1_21	WP_012571978.1	E	46.4	619	315	5	18	629	19	627	2.42e-189	539	631	630	HumGut_613
kraken:taxid|3024733|HumGut_24733_35_5	WP_026514536.1	B	61.8	639	242	2	24	660	63	701	4.32e-293	807	665	703	HumGut_24733
kraken:taxid|3001219|HumGut_1219_326_3	WP_012571978.1	E	46.4	619	315	5	18	629	19	627	1.21e-189	540	631	630	HumGut_1219
kraken:taxid|3002272|HumGut_2272_48_6	WP_012571978.1	E	47.6	618	307	4	19	629	20	627	2.76e-196	557	631	630	HumGut_2272
kraken:taxid|3006780|HumGut_6780_4_4	WP_012571978.1	E	45.6	621	318	6	19	632	20	627	5.17e-192	546	634	630	HumGut_6780
kraken:taxid|3019691|HumGut_19691_160_3	WP_026514536.1	B	67.3	639	209	0	81	719	63	701	0	904	724	703	HumGut_19691
kraken:taxid|3012014|HumGut_12014_55_3	WP_012571978.1	E	46.5	621	312	5	19	632	20	627	2.17e-196	557	634	630	HumGut_12014
kraken:taxid|3012078|HumGut_12078_31_7	WP_039226206.1	C	66.2	616	208	0	12	627	15	630	0	849	628	631	HumGut_12078
kraken:taxid|3003309|HumGut_3309_24_5	WP_012571978.1	E	47.6	618	307	4	19	629	20	627	9.74e-197	558	631	630	HumGut_3309
kraken:taxid|3022738|HumGut_22738_193_1	WP_026514536.1	B	67.4	639	208	0	80	718	63	701	0	908	723	703	HumGut_22738
kraken:taxid|3003213|HumGut_3213_78_4	WP_039226206.1	C	65.6	616	212	0	12	627	15	630	0	847	628	631	HumGut_3213
kraken:taxid|3021591|HumGut_21591_62_9	WP_026514536.1	B	85.9	626	87	1	38	663	29	653	0	1103	664	703	HumGut_21591
kraken:taxid|3007845|HumGut_7845_37_5	WP_012571978.1	E	46.9	621	310	5	19	632	20	627	3.81e-197	559	634	630	HumGut_7845
kraken:taxid|3012900|HumGut_12900_51_14	WP_026514536.1	B	85.5	676	97	1	40	715	29	703	0	1181	716	703	HumGut_12900
kraken:taxid|3017913|HumGut_17913_166_2	WP_026514536.1	B	64.9	641	224	1	60	700	63	702	0	876	701	703	HumGut_17913
kraken:taxid|3002561|HumGut_2561_162_2	WP_012571978.1	E	47.6	618	307	4	19	629	20	627	2.23e-195	555	631	630	HumGut_2561
kraken:taxid|3002557|HumGut_2557_172_1	WP_012571978.1	E	47.6	618	307	4	263	873	20	627	8.33e-193	557	875	630	HumGut_2557
kraken:taxid|3025001|HumGut_25001_20_23	WP_039226206.1	C	68.3	616	195	0	12	627	15	630	0	868	628	631	HumGut_25001
kraken:taxid|3026170|HumGut_26170_19_9	WP_026514536.1	B	67.6	639	207	0	75	713	63	701	0	903	718	703	HumGut_26170
kraken:taxid|3020445|HumGut_20445_14_1	WP_026514536.1	B	65.7	664	228	0	50	713	38	701	0	908	718	703	HumGut_20445
kraken:taxid|3022693|HumGut_22693_27_3	WP_026514536.1	B	67.1	639	210	0	77	715	63	701	0	906	720	703	HumGut_22693
kraken:taxid|3025705|HumGut_25705_138_3	WP_026514536.1	B	67.2	641	210	0	5	645	61	701	0	901	650	703	HumGut_25705
kraken:taxid|3022826|HumGut_22826_21_22	WP_026514536.1	B	65.7	664	228	0	61	724	38	701	0	908	729	703	HumGut_22826
kraken:taxid|3022095|HumGut_22095_1_236	WP_026514536.1	B	67.1	639	210	0	89	727	63	701	0	903	732	703	HumGut_22095
kraken:taxid|3024975|HumGut_24975_10_6	WP_026514536.1	B	67.3	639	209	0	81	719	63	701	0	904	724	703	HumGut_24975
kraken:taxid|3023026|HumGut_23026_4_10	WP_026514536.1	B	67.3	639	209	0	69	707	63	701	0	906	712	703	HumGut_23026
kraken:taxid|3029672|HumGut_29672_11_68	WP_039226206.1	C	74.4	616	158	0	12	627	15	630	0	910	629	631	HumGut_29672
kraken:taxid|3029672|HumGut_29672_51_26	WP_011342982.1	D	60.6	627	245	2	28	653	4	629	1.57e-279	769	655	629	HumGut_29672
kraken:taxid|3021227|HumGut_21227_31_7	WP_026514536.1	B	67.1	639	210	0	81	719	63	701	0	904	724	703	HumGut_21227
kraken:taxid|3025110|HumGut_25110_31_12	WP_026514536.1	B	67.4	639	208	0	87	725	63	701	0	905	730	703	HumGut_25110
kraken:taxid|3012628|HumGut_12628_3_62	WP_026514536.1	B	67.3	639	209	0	69	707	63	701	0	906	712	703	HumGut_12628
kraken:taxid|3023261|HumGut_23261_3_12	WP_026514536.1	B	67.3	639	209	0	81	719	63	701	0	904	724	703	HumGut_23261
kraken:taxid|3028206|HumGut_28206_7_105	WP_039226206.1	C	67.3	630	205	1	1	629	1	630	0	871	630	631	HumGut_28206
kraken:taxid|3028206|HumGut_28206_36_24	WP_012571978.1	E	46	620	316	5	18	629	19	627	1.02e-193	550	631	630	HumGut_28206
kraken:taxid|3028365|HumGut_28365_9_100	WP_011342982.1	D	60.6	627	245	2	28	653	4	629	2.23e-279	769	655	629	HumGut_28365
kraken:taxid|3028365|HumGut_28365_47_3	WP_039226206.1	C	73.4	616	164	0	12	627	15	630	0	895	629	631	HumGut_28365
kraken:taxid|3021775|HumGut_21775_17_2	WP_026514536.1	B	61.8	639	242	2	49	685	63	701	4.44e-292	806	690	703	HumGut_21775
kraken:taxid|3009856|HumGut_9856_29_6	WP_012571978.1	E	46.9	621	310	5	19	632	20	627	3.81e-197	559	634	630	HumGut_9856
kraken:taxid|3012293|HumGut_12293_5_5	WP_012571978.1	E	46.4	621	313	6	20	633	20	627	1.66e-193	550	635	630	HumGut_12293
kraken:taxid|3010598|HumGut_10598_23_11	WP_012571978.1	E	46.4	621	313	6	20	633	20	627	1.66e-193	550	635	630	HumGut_10598
kraken:taxid|3010725|HumGut_10725_6_11	WP_012571978.1	E	46.9	621	310	5	19	632	20	627	1.9e-197	560	634	630	HumGut_10725
kraken:taxid|3007669|HumGut_7669_10_8	WP_012571978.1	E	46.4	621	313	6	20	633	20	627	8.27e-194	551	635	630	HumGut_7669
kraken:taxid|3006423|HumGut_6423_6_11	WP_012571978.1	E	46.4	621	313	6	20	633	20	627	8.27e-194	551	635	630	HumGut_6423
kraken:taxid|3001907|HumGut_1907_126_3	WP_012571978.1	E	47.5	619	308	4	18	629	19	627	1.38e-196	558	631	630	HumGut_1907
kraken:taxid|3001915|HumGut_1915_76_2	WP_012571978.1	E	47.7	618	306	4	19	629	20	627	6.88e-197	558	631	630	HumGut_1915
kraken:taxid|3010708|HumGut_10708_375_1	WP_012571978.1	E	48	596	290	5	19	604	20	605	1.93e-195	554	607	630	HumGut_10708
kraken:taxid|3018075|HumGut_18075_34_3	WP_012571978.1	E	46.2	621	314	6	20	633	20	627	2.67e-192	547	635	630	HumGut_18075
kraken:taxid|3003141|HumGut_3141_109_3	WP_012571978.1	E	47.6	618	307	4	19	629	20	627	2.76e-196	557	631	630	HumGut_3141
kraken:taxid|3006765|HumGut_6765_17_6	WP_012571978.1	E	46.4	621	313	6	20	633	20	627	1.66e-193	550	635	630	HumGut_6765
kraken:taxid|3011262|HumGut_11262_80_5	WP_012571978.1	E	46.7	621	311	5	19	632	20	627	7.64e-197	558	634	630	HumGut_11262
kraken:taxid|3022795|HumGut_22795_33_17	WP_026514536.1	B	67.3	639	209	0	81	719	63	701	0	905	724	703	HumGut_22795
kraken:taxid|3009515|HumGut_9515_44_6	WP_012571978.1	E	46.9	621	310	5	19	632	20	627	4.73e-198	561	634	630	HumGut_9515
kraken:taxid|3025531|HumGut_25531_30_6	WP_026514536.1	B	67.4	639	208	0	75	713	63	701	0	901	718	703	HumGut_25531
kraken:taxid|3015217|HumGut_15217_2_75	WP_026514536.1	B	65.7	664	228	0	55	718	38	701	0	906	723	703	HumGut_15217
kraken:taxid|3012757|HumGut_12757_2_25	WP_026514536.1	B	67.1	639	210	0	69	707	63	701	0	904	712	703	HumGut_12757
kraken:taxid|3014018|HumGut_14018_2_132	WP_026514536.1	B	67.3	639	209	0	89	727	63	701	0	903	732	703	HumGut_14018
kraken:taxid|3013119|HumGut_13119_3_167	WP_026514536.1	B	67.1	639	210	0	77	715	63	701	0	906	720	703	HumGut_13119
kraken:taxid|3022822|HumGut_22822_2_42	WP_026514536.1	B	67.1	639	210	0	89	727	63	701	0	903	732	703	HumGut_22822
kraken:taxid|3025925|HumGut_25925_34_6	WP_026514536.1	B	67	639	211	0	75	713	63	701	0	899	718	703	HumGut_25925
kraken:taxid|3023262|HumGut_23262_80_10	WP_026514536.1	B	67.1	639	210	0	69	707	63	701	0	906	712	703	HumGut_23262
kraken:taxid|3013668|HumGut_13668_201_3	WP_026514536.1	B	67.3	639	209	0	81	719	63	701	0	905	724	703	HumGut_13668
kraken:taxid|3023957|HumGut_23957_99_14	WP_026514536.1	B	67.3	639	209	0	81	719	63	701	0	904	724	703	HumGut_23957
kraken:taxid|3021019|HumGut_21019_34_3	WP_026514536.1	B	67.3	639	209	0	81	719	63	701	0	904	724	703	HumGut_21019
kraken:taxid|3013620|HumGut_13620_263_6	WP_026514536.1	B	67.1	639	210	0	81	719	63	701	0	904	724	703	HumGut_13620
kraken:taxid|3012324|HumGut_12324_186_1	WP_012571978.1	E	46.1	621	315	6	20	633	20	627	2.45e-190	542	635	630	HumGut_12324
kraken:taxid|3005837|HumGut_5837_275_3	WP_039226206.1	C	65.3	616	214	0	12	627	15	630	0	846	628	631	HumGut_5837
kraken:taxid|3012733|HumGut_12733_559_1	WP_012571978.1	E	45.6	621	318	6	19	632	20	627	5.17e-192	546	634	630	HumGut_12733
kraken:taxid|3020225|HumGut_20225_653_1	WP_039226206.1	C	56.6	654	245	2	5	658	16	630	4.49e-261	723	659	631	HumGut_20225
kraken:taxid|3004409|HumGut_4409_387_6	WP_012571978.1	E	46.4	621	313	6	20	633	20	627	1.66e-193	550	635	630	HumGut_4409
kraken:taxid|3011873|HumGut_11873_233_3	WP_012571978.1	E	46.2	619	316	4	18	629	19	627	1.87e-191	545	631	630	HumGut_11873
kraken:taxid|3006728|HumGut_6728_72_14	WP_012571978.1	E	46.4	621	313	6	20	633	20	627	1.66e-193	550	635	630	HumGut_6728
kraken:taxid|3002915|HumGut_2915_403_1	WP_012571978.1	E	46.4	621	313	6	20	633	20	627	1.66e-193	550	635	630	HumGut_2915
kraken:taxid|3009644|HumGut_9644_46_3	WP_012571978.1	E	46.9	621	310	6	20	633	20	627	3.18e-196	557	635	630	HumGut_9644
kraken:taxid|3012758|HumGut_12758_11_1	WP_012571978.1	E	46.5	621	312	6	20	633	20	627	2.92e-194	552	635	630	HumGut_12758
kraken:taxid|3010632|HumGut_10632_200_2	WP_012571978.1	E	46.4	621	313	6	20	633	20	627	1.17e-193	550	635	630	HumGut_10632
kraken:taxid|3010682|HumGut_10682_695_3	WP_012571978.1	E	46.9	621	310	5	19	632	20	627	1.34e-197	560	634	630	HumGut_10682
kraken:taxid|3011928|HumGut_11928_76_6	WP_012571978.1	E	46.9	621	310	5	19	632	20	627	7.64e-197	558	634	630	HumGut_11928
kraken:taxid|3010956|HumGut_10956_2_23	WP_012571978.1	E	46.5	621	312	6	20	633	20	627	4.13e-194	551	635	630	HumGut_10956
kraken:taxid|3008230|HumGut_8230_49_7	WP_012571978.1	E	46.4	621	313	6	20	633	20	627	1.66e-193	550	635	630	HumGut_8230
kraken:taxid|3018840|HumGut_18840_189_1	WP_012571978.1	E	46.7	617	309	6	20	629	20	623	6.6e-192	546	631	630	HumGut_18840
kraken:taxid|3013799|HumGut_13799_170_36	WP_012571978.1	E	45.6	621	318	6	20	633	20	627	3.78e-192	546	635	630	HumGut_13799
kraken:taxid|3009835|HumGut_9835_98_3	WP_012571978.1	E	46.5	621	312	6	20	633	20	627	4.13e-194	551	635	630	HumGut_9835
kraken:taxid|3009786|HumGut_9786_390_14	WP_012571978.1	E	46.9	620	310	5	19	631	20	627	9.97e-200	566	633	630	HumGut_9786
kraken:taxid|3002014|HumGut_2014_209_3	WP_012571978.1	E	47.6	618	307	4	19	629	20	627	2.76e-196	557	631	630	HumGut_2014
kraken:taxid|3010105|HumGut_10105_80_3	WP_012571978.1	E	45.6	621	318	6	19	632	20	627	5.17e-192	546	634	630	HumGut_10105
kraken:taxid|3003435|HumGut_3435_11_3	WP_012571978.1	E	47	619	311	5	18	629	19	627	2.04e-193	550	631	630	HumGut_3435
kraken:taxid|3005898|HumGut_5898_9_36	WP_012571978.1	E	46.9	621	310	5	19	632	20	627	3.81e-197	559	634	630	HumGut_5898
kraken:taxid|3003357|HumGut_3357_923_2	WP_039226206.1	C	65.3	616	214	0	12	627	15	630	0	845	628	631	HumGut_3357
kraken:taxid|3010429|HumGut_10429_152_5	WP_026514536.1	B	74.1	686	165	3	20	705	28	700	0	1035	707	703	HumGut_10429
kraken:taxid|3010429|HumGut_10429_338_3	WP_012571978.1	E	46.1	620	315	5	18	629	19	627	5.08e-194	551	631	630	HumGut_10429
kraken:taxid|3004231|HumGut_4231_251_14	WP_012571978.1	E	46.4	621	313	6	20	633	20	627	8.27e-194	551	635	630	HumGut_4231
kraken:taxid|3021823|HumGut_21823_65_5	WP_026514536.1	B	66.1	596	202	0	1	596	106	701	3.62e-304	833	601	703	HumGut_21823
kraken:taxid|3010333|HumGut_10333_168_6	WP_012571978.1	E	46.3	620	314	5	18	629	19	627	8.94e-195	553	631	630	HumGut_10333
kraken:taxid|3010333|HumGut_10333_277_10	WP_026514536.1	B	73.9	686	166	3	20	705	28	700	0	1034	707	703	HumGut_10333
kraken:taxid|3018323|HumGut_18323_260_6	WP_012571978.1	E	46.2	621	314	6	20	633	20	627	1.33e-192	548	635	630	HumGut_18323
kraken:taxid|3024708|HumGut_24708_541_4	WP_026514536.1	B	69.2	639	197	0	47	685	63	701	0	921	687	703	HumGut_24708
kraken:taxid|3023450|HumGut_23450_88_1	WP_026514536.1	B	64	625	224	1	1	625	79	702	2.52e-308	844	625	703	HumGut_23450
kraken:taxid|3019655|HumGut_19655_57_3	WP_012571978.1	E	45.7	621	317	6	20	633	20	627	1.97e-189	540	635	630	HumGut_19655
kraken:taxid|3024698|HumGut_24698_159_5	WP_012571978.1	E	47.2	621	307	6	19	631	20	627	2.83e-199	565	633	630	HumGut_24698
kraken:taxid|3011777|HumGut_11777_3_2	WP_012571978.1	E	46.9	621	310	5	19	632	20	627	5.4e-197	559	634	630	HumGut_11777
kraken:taxid|3010092|HumGut_10092_351_16	WP_012571978.1	E	46.2	619	316	4	18	629	19	627	9.34e-192	545	631	630	HumGut_10092
kraken:taxid|3025893|HumGut_25893_220_9	WP_026514536.1	B	68.4	651	199	1	37	680	51	701	0	921	682	703	HumGut_25893
kraken:taxid|3005621|HumGut_5621_128_13	WP_012571978.1	E	47.1	620	309	5	20	632	20	627	3.81e-197	559	634	630	HumGut_5621
kraken:taxid|3011059|HumGut_11059_87_41	WP_012571978.1	E	46.6	620	312	5	19	631	20	627	9.59e-195	553	633	630	HumGut_11059
kraken:taxid|3006279|HumGut_6279_341_2	WP_039226206.1	C	65.6	616	212	0	12	627	15	630	0	848	634	631	HumGut_6279
kraken:taxid|3012019|HumGut_12019_477_3	WP_026514536.1	B	67.1	639	210	0	69	707	63	701	0	904	712	703	HumGut_12019
kraken:taxid|3014035|HumGut_14035_410_1	WP_026514536.1	B	67.1	639	210	0	69	707	63	701	0	906	712	703	HumGut_14035
kraken:taxid|3025221|HumGut_25221_261_1	WP_026514536.1	B	65.7	664	228	0	61	724	38	701	0	904	729	703	HumGut_25221
kraken:taxid|3012015|HumGut_12015_627_1	WP_026514536.1	B	67.3	639	209	0	14	652	63	701	0	907	657	703	HumGut_12015
kraken:taxid|3022184|HumGut_22184_58_4	WP_026514536.1	B	85.4	676	98	1	33	708	29	703	0	1179	709	703	HumGut_22184
kraken:taxid|3013091|HumGut_13091_272_3	WP_026514536.1	B	67.3	639	209	0	81	719	63	701	0	904	724	703	HumGut_13091
kraken:taxid|3023185|HumGut_23185_516_1	WP_026514536.1	B	65.7	664	228	0	55	718	38	701	0	907	723	703	HumGut_23185
kraken:taxid|3008982|HumGut_8982_8_24	WP_012571978.1	E	45.6	619	320	4	18	629	19	627	1.06e-190	543	631	630	HumGut_8982
kraken:taxid|3008982|HumGut_8982_8_131	WP_039226206.1	C	67.5	616	200	0	12	627	15	630	0	851	628	631	HumGut_8982
kraken:taxid|3008982|HumGut_8982_44_29	WP_012571978.1	E	45.5	620	319	5	18	629	19	627	6.28e-187	533	631	630	HumGut_8982
kraken:taxid|3004614|HumGut_4614_715_2	WP_039226206.1	C	65.1	616	215	0	12	627	15	630	0	842	628	631	HumGut_4614
kraken:taxid|3026205|HumGut_26205_487_2	WP_026514536.1	B	85.5	676	97	1	40	715	29	703	0	1177	716	703	HumGut_26205
kraken:taxid|3002129|HumGut_2129_498_1	WP_039226206.1	C	66.2	550	186	0	1	550	21	570	3.67e-280	767	550	631	HumGut_2129
kraken:taxid|3011420|HumGut_11420_105_1	WP_026514536.1	B	67.4	639	208	0	83	721	63	701	0	907	726	703	HumGut_11420
kraken:taxid|3006288|HumGut_6288_213_6	WP_012571978.1	E	46.4	621	313	6	20	633	20	627	8.27e-194	551	635	630	HumGut_6288
kraken:taxid|3014971|HumGut_14971_666_1	WP_026514536.1	B	67.4	639	208	0	80	718	63	701	0	907	723	703	HumGut_14971
kraken:taxid|3002976|HumGut_2976_483_5	WP_012571978.1	E	46.2	619	316	4	18	629	19	627	1.87e-191	545	631	630	HumGut_2976
kraken:taxid|3016206|HumGut_16206_206_1	WP_026514536.1	B	67.1	639	210	0	80	718	63	701	0	901	723	703	HumGut_16206
kraken:taxid|3001544|HumGut_1544_245_2	WP_012571978.1	E	48.3	607	296	5	7	606	32	627	2.48e-196	556	608	630	HumGut_1544
kraken:taxid|3014220|HumGut_14220_349_1	WP_026514536.1	B	67.3	639	209	0	73	711	63	701	0	900	716	703	HumGut_14220
kraken:taxid|3001619|HumGut_1619_481_4	WP_039226206.1	C	57.7	643	243	5	8	647	15	631	5.09e-264	730	655	631	HumGut_1619
kraken:taxid|3023356|HumGut_23356_110_5	WP_026514536.1	B	67.4	639	208	0	85	723	63	701	0	907	728	703	HumGut_23356
kraken:taxid|3007176|HumGut_7176_47_4	WP_039226206.1	C	65.6	616	212	0	12	627	15	630	0	848	649	631	HumGut_7176
kraken:taxid|3012640|HumGut_12640_36_10	WP_026514536.1	B	67.1	639	210	0	77	715	63	701	0	906	720	703	HumGut_12640
kraken:taxid|3001848|HumGut_1848_73_2	WP_012571978.1	E	47.6	618	307	4	19	629	20	627	9.74e-197	558	631	630	HumGut_1848
kraken:taxid|3011939|HumGut_11939_99_16	WP_026514536.1	B	67.3	639	209	0	83	721	63	701	0	906	726	703	HumGut_11939
kraken:taxid|3009745|HumGut_9745_72_1	WP_026514536.1	B	67.1	639	210	0	77	715	63	701	0	906	720	703	HumGut_9745
kraken:taxid|3011726|HumGut_11726_26_1	WP_026514536.1	B	67.4	639	208	0	80	718	63	701	0	907	723	703	HumGut_11726
kraken:taxid|3007540|HumGut_7540_569_5	WP_039226206.1	C	65.6	616	212	0	12	627	15	630	0	848	628	631	HumGut_7540
kraken:taxid|3011467|HumGut_11467_226_1	WP_026514536.1	B	67.1	639	210	0	77	715	63	701	0	906	720	703	HumGut_11467
kraken:taxid|3013181|HumGut_13181_264_2	WP_026514536.1	B	67.4	639	208	0	73	711	63	701	0	901	716	703	HumGut_13181
kraken:taxid|3004078|HumGut_4078_330_2	WP_039226206.1	C	65.4	616	213	0	12	627	15	630	0	847	628	631	HumGut_4078
kraken:taxid|3011586|HumGut_11586_117_2	WP_026514536.1	B	67.4	639	208	0	80	718	63	701	0	907	723	703	HumGut_11586
kraken:taxid|3018231|HumGut_18231_144_1	WP_026514536.1	B	67.4	639	208	0	87	725	63	701	0	907	730	703	HumGut_18231
kraken:taxid|3012945|HumGut_12945_9_4	WP_026514536.1	B	67.1	639	210	0	77	715	63	701	0	906	720	703	HumGut_12945
kraken:taxid|3013230|HumGut_13230_228_1	WP_026514536.1	B	67.3	639	209	0	85	723	63	701	0	902	728	703	HumGut_13230
kraken:taxid|3000081|HumGut_81_957_2	WP_012571978.1	E	46.2	619	316	5	18	629	19	627	3.43e-189	539	631	630	HumGut_81
kraken:taxid|3001522|HumGut_1522_308_2	WP_012571978.1	E	46.2	619	316	4	18	629	19	627	1.87e-191	545	631	630	HumGut_1522
kraken:taxid|3012124|HumGut_12124_239_1	WP_026514536.1	B	67.1	639	210	0	69	707	63	701	0	906	712	703	HumGut_12124
kraken:taxid|3015997|HumGut_15997_520_1	WP_026514536.1	B	67.1	639	210	0	69	707	63	701	0	906	712	703	HumGut_15997
kraken:taxid|3018581|HumGut_18581_2_1	WP_026514536.1	B	66.7	586	195	0	1	586	100	685	2.31e-301	825	587	703	HumGut_18581
kraken:taxid|3012744|HumGut_12744_70_2	WP_026514536.1	B	67.1	639	210	0	69	707	63	701	0	906	712	703	HumGut_12744
kraken:taxid|3018337|HumGut_18337_328_2	WP_026514536.1	B	85.2	676	99	1	40	715	29	703	0	1175	716	703	HumGut_18337
kraken:taxid|3011011|HumGut_11011_115_2	WP_026514536.1	B	67.4	639	208	0	80	718	63	701	0	907	723	703	HumGut_11011
kraken:taxid|3016196|HumGut_16196_26_1	WP_026514536.1	B	67.1	639	210	0	77	715	63	701	0	906	720	703	HumGut_16196
kraken:taxid|3024241|HumGut_24241_208_4	WP_026514536.1	B	85.1	676	100	1	40	715	29	703	0	1178	716	703	HumGut_24241
kraken:taxid|3001920|HumGut_1920_145_7	WP_039226206.1	C	65.4	616	213	0	12	627	15	630	0	847	628	631	HumGut_1920
kraken:taxid|3019978|HumGut_19978_8_252	WP_026514536.1	B	67.4	639	208	0	80	718	63	701	0	907	723	703	HumGut_19978
kraken:taxid|3021464|HumGut_21464_109_3	WP_026514536.1	B	67.3	639	209	0	81	719	63	701	0	904	724	703	HumGut_21464
kraken:taxid|3012277|HumGut_12277_6_56	WP_026514536.1	B	67.1	639	210	0	77	715	63	701	0	906	720	703	HumGut_12277
kraken:taxid|3006011|HumGut_6011_466_7	WP_039226206.1	C	65.4	616	213	0	12	627	15	630	0	847	628	631	HumGut_6011
kraken:taxid|3016312|HumGut_16312_29_10	WP_026514536.1	B	68.8	640	200	0	83	722	63	702	0	927	723	703	HumGut_16312
kraken:taxid|3017333|HumGut_17333_258_3	WP_026514536.1	B	59.6	668	265	2	6	668	34	701	3.16e-297	818	672	703	HumGut_17333
kraken:taxid|3017333|HumGut_17333_356_3	WP_039226206.1	C	67.2	616	202	0	12	627	15	630	0	855	628	631	HumGut_17333
kraken:taxid|3024221|HumGut_24221_270_2	WP_012571978.1	E	53.4	620	284	3	11	628	11	627	8.84e-234	652	632	630	HumGut_24221
kraken:taxid|3006731|HumGut_6731_474_5	WP_039226206.1	C	65.6	616	212	0	12	627	15	630	0	848	628	631	HumGut_6731
kraken:taxid|3026737|HumGut_26737_49_120	WP_026514536.1	B	58.4	651	268	3	95	744	53	701	1.12e-282	784	747	703	HumGut_26737
kraken:taxid|3007287|HumGut_7287_93_19	WP_039226206.1	C	65.6	616	212	0	12	627	15	630	0	847	628	631	HumGut_7287
kraken:taxid|3024582|HumGut_24582_3_1	WP_026514536.1	B	66.8	615	204	0	61	675	38	652	0	857	676	703	HumGut_24582
kraken:taxid|3000633|HumGut_633_73_2	WP_012571978.1	E	46.5	619	314	4	18	629	19	627	2.65e-191	544	631	630	HumGut_633
kraken:taxid|3000889|HumGut_889_10_7	WP_012571978.1	E	46.5	619	314	5	18	629	19	627	3.75e-191	544	631	630	HumGut_889
kraken:taxid|3007905|HumGut_7905_134_1	WP_012571978.1	E	45.6	621	318	6	19	632	20	627	7.32e-192	546	634	630	HumGut_7905
kraken:taxid|3007512|HumGut_7512_205_11	WP_026514536.1	B	85.7	676	96	1	38	713	29	703	0	1182	714	703	HumGut_7512
kraken:taxid|3011105|HumGut_11105_214_3	WP_012571978.1	E	46.4	621	313	6	20	633	20	627	8.27e-194	551	635	630	HumGut_11105
kraken:taxid|3010020|HumGut_10020_39_4	WP_012571978.1	E	45.6	621	318	6	19	632	20	627	3.65e-192	546	634	630	HumGut_10020
kraken:taxid|3023300|HumGut_23300_570_1	WP_011342982.1	D	57.6	627	264	2	12	637	4	629	1.2e-267	739	639	629	HumGut_23300
kraken:taxid|3000343|HumGut_343_48_2	WP_012571978.1	E	46.4	619	315	5	18	629	19	627	2.42e-189	539	631	630	HumGut_343
kraken:taxid|3009647|HumGut_9647_61_108	WP_012571978.1	E	45.8	620	317	5	18	629	19	627	1.26e-186	532	631	630	HumGut_9647
kraken:taxid|3009647|HumGut_9647_102_4	WP_039226206.1	C	66.6	616	206	0	12	627	15	630	0	847	628	631	HumGut_9647
kraken:taxid|3000715|HumGut_715_689_2	WP_012571978.1	E	46.8	619	312	5	18	629	19	627	1.87e-191	545	631	630	HumGut_715
kraken:taxid|3016454|HumGut_16454_357_2	WP_012571978.1	E	45.5	620	319	5	18	629	19	627	1.78e-186	532	631	630	HumGut_16454
kraken:taxid|3024282|HumGut_24282_62_2	WP_026514536.1	B	86.3	637	86	1	38	674	29	664	0	1128	674	703	HumGut_24282
kraken:taxid|3001640|HumGut_1640_251_3	WP_012571978.1	E	47.6	618	307	4	19	629	20	627	9.74e-197	558	631	630	HumGut_1640
kraken:taxid|3002712|HumGut_2712_585_2	WP_012571978.1	E	47.1	618	310	4	19	629	20	627	7.85e-196	556	631	630	HumGut_2712
kraken:taxid|3010757|HumGut_10757_545_9	WP_012571978.1	E	46.9	621	310	5	19	632	20	627	1.9e-197	560	634	630	HumGut_10757
kraken:taxid|3011232|HumGut_11232_217_4	WP_012571978.1	E	46.9	621	310	5	19	632	20	627	5.4e-197	559	634	630	HumGut_11232
kraken:taxid|3008039|HumGut_8039_291_1	WP_012571978.1	E	46.4	621	313	6	20	633	20	627	8.27e-194	551	635	630	HumGut_8039
kraken:taxid|3020669|HumGut_20669_21_17	WP_026514536.1	B	67.3	639	209	0	77	715	63	701	0	906	720	703	HumGut_20669
kraken:taxid|3004736|HumGut_4736_9_8	WP_012571978.1	E	46.4	621	313	6	20	633	20	627	1.66e-193	550	635	630	HumGut_4736
kraken:taxid|3013745|HumGut_13745_250_2	WP_039226206.1	C	57.1	618	264	1	8	625	15	631	9.23e-255	706	627	631	HumGut_13745
kraken:taxid|3006961|HumGut_6961_155_8	WP_012571978.1	E	46.4	621	313	6	20	633	20	627	1.66e-193	550	635	630	HumGut_6961
kraken:taxid|3000926|HumGut_926_158_16	WP_012571978.1	E	46.2	619	316	5	18	629	19	627	3.02e-190	541	631	630	HumGut_926
kraken:taxid|3017578|HumGut_17578_442_1	WP_026514536.1	B	67.6	639	207	0	67	705	63	701	0	909	710	703	HumGut_17578
kraken:taxid|3007123|HumGut_7123_105_10	WP_012571978.1	E	45.7	621	317	6	20	633	20	627	1.97e-189	540	635	630	HumGut_7123
kraken:taxid|3015801|HumGut_15801_2_13	WP_026514536.1	B	67.3	639	209	0	75	713	63	701	0	902	718	703	HumGut_15801
kraken:taxid|3023156|HumGut_23156_31_24	WP_026514536.1	B	67.4	639	208	0	83	721	63	701	0	905	726	703	HumGut_23156
kraken:taxid|3018763|HumGut_18763_12_112	WP_026514536.1	B	67.1	639	210	0	77	715	63	701	0	906	720	703	HumGut_18763
kraken:taxid|3028166|HumGut_28166_377_1	WP_039226206.1	C	72	561	157	0	11	571	15	575	5.61e-304	828	571	631	HumGut_28166
kraken:taxid|3012782|HumGut_12782_14_9	WP_026514536.1	B	67.4	639	208	0	87	725	63	701	0	907	730	703	HumGut_12782
kraken:taxid|3013257|HumGut_13257_2_165	WP_026514536.1	B	67.1	639	210	0	77	715	63	701	0	906	720	703	HumGut_13257
kraken:taxid|3015768|HumGut_15768_4_28	WP_026514536.1	B	65.7	664	228	0	61	724	38	701	0	908	729	703	HumGut_15768
kraken:taxid|3012784|HumGut_12784_12_152	WP_026514536.1	B	67.6	639	207	0	83	721	63	701	0	909	726	703	HumGut_12784
kraken:taxid|3010631|HumGut_10631_2_27	WP_026514536.1	B	67.4	639	208	0	80	718	63	701	0	907	723	703	HumGut_10631
kraken:taxid|3012290|HumGut_12290_13_149	WP_026514536.1	B	67.1	644	212	0	80	723	58	701	0	907	728	703	HumGut_12290
kraken:taxid|3021525|HumGut_21525_8_5	WP_026514536.1	B	67.3	639	209	0	80	718	63	701	0	905	723	703	HumGut_21525
kraken:taxid|3024264|HumGut_24264_83_1	WP_026514536.1	B	67.3	639	209	0	87	725	63	701	0	904	730	703	HumGut_24264
kraken:taxid|3020805|HumGut_20805_21_138	WP_026514536.1	B	67.4	639	208	0	72	710	63	701	0	906	715	703	HumGut_20805
kraken:taxid|3026422|HumGut_26422_80_3	WP_026514536.1	B	67.3	639	209	0	75	713	63	701	0	899	718	703	HumGut_26422
kraken:taxid|3012791|HumGut_12791_18_10	WP_026514536.1	B	67.1	639	210	0	69	707	63	701	0	904	712	703	HumGut_12791
kraken:taxid|3012283|HumGut_12283_114_3	WP_026514536.1	B	67.3	639	209	0	81	719	63	701	0	905	724	703	HumGut_12283
kraken:taxid|3014884|HumGut_14884_45_5	WP_026514536.1	B	67.3	639	209	0	75	713	63	701	0	900	718	703	HumGut_14884
kraken:taxid|3006998|HumGut_6998_166_26	WP_012571978.1	E	45.9	621	316	6	20	633	20	627	1.17e-193	550	635	630	HumGut_6998
kraken:taxid|3018272|HumGut_18272_128_5	WP_012571978.1	E	46.4	621	313	6	20	633	20	627	7.58e-192	546	635	630	HumGut_18272
kraken:taxid|3005068|HumGut_5068_37_19	WP_012571978.1	E	46.9	620	310	5	19	631	20	627	5.21e-197	559	633	630	HumGut_5068
kraken:taxid|3008655|HumGut_8655_312_7	WP_012571978.1	E	46.2	621	314	6	20	633	20	627	2.06e-194	552	635	630	HumGut_8655
kraken:taxid|3010280|HumGut_10280_204_12	WP_012571978.1	E	46.1	621	315	6	20	633	20	627	5.84e-194	551	635	630	HumGut_10280
kraken:taxid|3013937|HumGut_13937_392_10	WP_012571978.1	E	46.5	621	312	6	20	633	20	627	1.17e-193	550	635	630	HumGut_13937
kraken:taxid|3016159|HumGut_16159_24_44	WP_026514536.1	B	64.7	641	225	1	54	694	63	702	0	870	695	703	HumGut_16159
kraken:taxid|3010824|HumGut_10824_153_12	WP_012571978.1	E	45.9	621	316	6	20	633	20	627	1.17e-193	550	635	630	HumGut_10824
kraken:taxid|3028234|HumGut_28234_123_18	WP_026514536.1	B	85.4	676	98	1	40	715	29	703	0	1179	716	703	HumGut_28234
kraken:taxid|3003567|HumGut_3567_271_16	WP_026514536.1	B	74.2	686	164	3	13	698	28	700	0	1033	700	703	HumGut_3567
kraken:taxid|3009583|HumGut_9583_93_41	WP_012571978.1	E	46.4	621	313	6	20	633	20	627	8.27e-194	551	635	630	HumGut_9583
kraken:taxid|3006778|HumGut_6778_26_8	WP_012571978.1	E	46.2	621	314	6	20	633	20	627	5.84e-194	551	635	630	HumGut_6778
kraken:taxid|3015370|HumGut_15370_257_2	WP_012571978.1	E	47.5	621	306	6	20	633	20	627	5.13e-195	554	635	630	HumGut_15370
kraken:taxid|3014390|HumGut_14390_275_1	WP_012571978.1	E	46.7	621	311	6	20	633	20	627	5.13e-195	554	635	630	HumGut_14390
kraken:taxid|3011688|HumGut_11688_10_7	WP_026514536.1	B	68.8	679	211	1	67	745	24	701	0	962	755	703	HumGut_11688
kraken:taxid|3016787|HumGut_16787_91_3	WP_012571978.1	E	46.2	621	314	6	20	633	20	627	2.06e-194	552	635	630	HumGut_16787
kraken:taxid|3003214|HumGut_3214_69_12	WP_039226206.1	C	65.6	616	212	0	12	627	15	630	0	847	628	631	HumGut_3214
kraken:taxid|3009401|HumGut_9401_612_3	WP_012571978.1	E	46.2	621	314	6	20	633	20	627	2.06e-194	552	635	630	HumGut_9401
kraken:taxid|3015050|HumGut_15050_86_12	WP_012571978.1	E	46.2	621	314	6	20	633	20	627	2.06e-194	552	635	630	HumGut_15050
kraken:taxid|3027515|HumGut_27515_398_2	WP_026514536.1	B	85.2	676	99	1	40	715	29	703	0	1179	716	703	HumGut_27515
kraken:taxid|3015770|HumGut_15770_334_3	WP_012571978.1	E	46.2	621	314	6	20	633	20	627	1.07e-191	545	635	630	HumGut_15770
kraken:taxid|3006378|HumGut_6378_57_3	WP_012571978.1	E	46.2	621	314	6	20	633	20	627	2.06e-194	552	635	630	HumGut_6378
kraken:taxid|3000064|HumGut_64_357_3	WP_012571978.1	E	47.6	618	307	4	19	629	20	627	9.74e-197	558	631	630	HumGut_64
kraken:taxid|3024507|HumGut_24507_112_2	WP_026514536.1	B	64.9	641	224	1	54	694	63	702	0	875	695	703	HumGut_24507
kraken:taxid|3001983|HumGut_1983_100_70	WP_039226206.1	C	67.4	623	196	1	12	634	15	630	0	863	635	631	HumGut_1983
kraken:taxid|3006348|HumGut_6348_164_1	WP_012571978.1	E	46.4	621	313	6	20	633	20	627	1.66e-193	550	635	630	HumGut_6348
kraken:taxid|3013650|HumGut_13650_6_9	WP_012571978.1	E	46.5	621	312	6	20	633	20	627	2.92e-194	552	635	630	HumGut_13650
kraken:taxid|3013133|HumGut_13133_250_3	WP_012571978.1	E	46.4	621	313	6	20	633	20	627	1.89e-192	547	635	630	HumGut_13133
kraken:taxid|3020540|HumGut_20540_134_2	WP_012571978.1	E	46.6	624	312	6	16	631	17	627	1.61e-198	563	633	630	HumGut_20540
kraken:taxid|3001245|HumGut_1245_2_1	WP_012571978.1	E	46.4	619	315	5	21	632	19	627	2.69e-189	539	634	630	HumGut_1245
kraken:taxid|3020313|HumGut_20313_116_3	WP_026514536.1	B	67.3	639	209	0	81	719	63	701	0	904	724	703	HumGut_20313
kraken:taxid|3023754|HumGut_23754_209_1	WP_026514536.1	B	67.4	639	208	0	80	718	63	701	0	907	723	703	HumGut_23754
kraken:taxid|3018507|HumGut_18507_233_1	WP_026514536.1	B	68.3	584	185	0	77	660	63	646	2.02e-306	842	676	703	HumGut_18507
kraken:taxid|3000784|HumGut_784_637_1	WP_012571978.1	E	47.2	566	280	6	18	574	19	574	3.42e-178	509	580	630	HumGut_784
kraken:taxid|3000135|HumGut_135_349_1	WP_012571978.1	E	46.4	619	315	5	18	629	19	627	1.21e-189	540	631	630	HumGut_135
kraken:taxid|3017443|HumGut_17443_45_11	WP_026514536.1	B	67.3	639	209	0	83	721	63	701	0	904	726	703	HumGut_17443
kraken:taxid|3017443|HumGut_17443_160_1	WP_026514536.1	B	67.1	639	210	0	77	715	63	701	0	906	720	703	HumGut_17443
kraken:taxid|3000663|HumGut_663_379_1	WP_012571978.1	E	46.5	619	314	5	18	629	19	627	1.06e-190	543	631	630	HumGut_663
kraken:taxid|3019994|HumGut_19994_170_3	WP_026514536.1	B	85.5	676	97	1	40	715	29	703	0	1181	716	703	HumGut_19994
kraken:taxid|3028046|HumGut_28046_16_1	WP_026514536.1	B	69.7	686	195	4	221	905	28	701	0	962	907	703	HumGut_28046
kraken:taxid|3007664|HumGut_7664_67_4	WP_039226206.1	C	65.7	616	211	0	12	627	15	630	0	848	628	631	HumGut_7664
kraken:taxid|3024143|HumGut_24143_282_1	WP_026514536.1	B	67.5	600	195	0	75	674	63	662	0	850	674	703	HumGut_24143
kraken:taxid|3018538|HumGut_18538_260_1	WP_026514536.1	B	67.4	639	208	0	77	715	63	701	0	907	720	703	HumGut_18538
kraken:taxid|3023664|HumGut_23664_121_2	WP_026514536.1	B	67.3	639	209	0	83	721	63	701	0	904	726	703	HumGut_23664
kraken:taxid|3017151|HumGut_17151_144_2	WP_026514536.1	B	67.1	639	210	0	77	715	63	701	0	906	720	703	HumGut_17151
kraken:taxid|3025378|HumGut_25378_34_6	WP_026514536.1	B	67.3	639	209	0	75	713	63	701	0	903	718	703	HumGut_25378
kraken:taxid|3023693|HumGut_23693_165_1	WP_026514536.1	B	67.3	639	209	0	79	717	63	701	0	904	722	703	HumGut_23693
kraken:taxid|3003212|HumGut_3212_1_12	WP_012571978.1	E	46.2	619	316	4	18	629	19	627	1.87e-191	545	631	630	HumGut_3212
kraken:taxid|3010771|HumGut_10771_13_8	WP_012571978.1	E	46.9	621	310	5	19	632	20	627	1.08e-196	558	634	630	HumGut_10771
kraken:taxid|3024284|HumGut_24284_224_3	WP_012571978.1	E	47.2	619	310	4	18	629	19	627	4.86e-197	559	631	630	HumGut_24284
kraken:taxid|3010609|HumGut_10609_71_5	WP_012571978.1	E	45.6	621	318	6	19	632	20	627	3.65e-192	546	634	630	HumGut_10609
kraken:taxid|3024066|HumGut_24066_18_9	WP_026514536.1	B	67.4	639	208	0	87	725	63	701	0	905	730	703	HumGut_24066
kraken:taxid|3017389|HumGut_17389_185_3	WP_012571978.1	E	48	596	290	5	19	604	20	605	2.07e-195	554	609	630	HumGut_17389
kraken:taxid|3018095|HumGut_18095_63_7	WP_012571978.1	E	46.2	621	314	6	20	633	20	627	2.67e-192	547	635	630	HumGut_18095
kraken:taxid|3011941|HumGut_11941_58_2	WP_012571978.1	E	46.4	621	313	6	20	633	20	627	8.27e-194	551	635	630	HumGut_11941
kraken:taxid|3003885|HumGut_3885_178_2	WP_012571978.1	E	47.6	618	307	4	19	629	20	627	9.74e-197	558	631	630	HumGut_3885
kraken:taxid|3011609|HumGut_11609_152_3	WP_012571978.1	E	46.4	621	313	6	20	633	20	627	1.66e-193	550	635	630	HumGut_11609
kraken:taxid|3022864|HumGut_22864_127_2	WP_012571978.1	E	47.5	556	274	5	19	567	20	564	9.87e-180	512	568	630	HumGut_22864
kraken:taxid|3024470|HumGut_24470_177_2	WP_026514536.1	B	65.5	583	200	1	57	639	63	644	9.1e-291	800	640	703	HumGut_24470
kraken:taxid|3019625|HumGut_19625_148_3	WP_039226206.1	C	69	616	190	1	18	632	15	630	0	872	633	631	HumGut_19625
kraken:taxid|3010670|HumGut_10670_134_3	WP_012571978.1	E	45.4	621	319	6	19	632	20	627	1.04e-191	545	634	630	HumGut_10670
kraken:taxid|3019872|HumGut_19872_22_13	WP_026514536.1	B	67.1	639	210	0	98	736	63	701	0	903	741	703	HumGut_19872
kraken:taxid|3016426|HumGut_16426_150_1	WP_012571978.1	E	45.9	621	316	6	20	633	20	627	1.22e-190	543	635	630	HumGut_16426
kraken:taxid|3012455|HumGut_12455_83_3	WP_012571978.1	E	45.6	621	318	6	19	632	20	627	5.17e-192	546	634	630	HumGut_12455
kraken:taxid|3028075|HumGut_28075_84_4	WP_026514536.1	B	61.7	639	243	2	48	684	63	701	4.94e-291	803	689	703	HumGut_28075
kraken:taxid|3021268|HumGut_21268_85_4	WP_012571978.1	E	45.6	621	316	7	20	631	20	627	1.04e-188	538	633	630	HumGut_21268
kraken:taxid|3010711|HumGut_10711_30_8	WP_012571978.1	E	46.4	621	313	6	20	633	20	627	1.66e-193	550	635	630	HumGut_10711
kraken:taxid|3009941|HumGut_9941_279_2	WP_012571978.1	E	45.6	621	318	6	19	632	20	627	5.17e-192	546	634	630	HumGut_9941
kraken:taxid|3013971|HumGut_13971_154_3	WP_012571978.1	E	46.1	621	315	6	20	633	20	627	2.15e-191	545	635	630	HumGut_13971
kraken:taxid|3004697|HumGut_4697_75_3	WP_039226206.1	C	65.6	616	212	0	12	627	15	630	0	847	628	631	HumGut_4697
kraken:taxid|3025291|HumGut_25291_8_47	WP_026514536.1	B	67.4	639	208	0	78	716	63	701	0	905	721	703	HumGut_25291
kraken:taxid|3021523|HumGut_21523_2_154	WP_026514536.1	B	67.4	639	208	0	85	723	63	701	0	907	728	703	HumGut_21523
kraken:taxid|3000941|HumGut_941_9_21	WP_012571978.1	E	46.7	619	313	5	18	629	19	627	3.02e-190	541	631	630	HumGut_941
kraken:taxid|3013705|HumGut_13705_157_3	WP_012571978.1	E	46.8	620	311	5	17	629	20	627	2.64e-199	565	631	630	HumGut_13705
kraken:taxid|3011872|HumGut_11872_24_3	WP_012571978.1	E	46.4	621	313	6	20	633	20	627	1.66e-193	550	635	630	HumGut_11872
kraken:taxid|3013613|HumGut_13613_79_12	WP_012571978.1	E	47.3	621	307	5	17	630	20	627	2.86e-196	557	632	630	HumGut_13613
kraken:taxid|3018539|HumGut_18539_32_7	WP_026514536.1	B	67.8	639	206	0	85	723	63	701	0	911	728	703	HumGut_18539
kraken:taxid|3029345|HumGut_29345_13_12	WP_026514536.1	B	58.1	651	270	3	95	744	53	701	2.6e-281	781	747	703	HumGut_29345
kraken:taxid|3001268|HumGut_1268_314_2	WP_039226206.1	C	65.6	616	212	0	12	627	15	630	0	848	628	631	HumGut_1268
kraken:taxid|3020190|HumGut_20190_3_150	WP_026514536.1	B	67.4	639	208	0	85	723	63	701	0	907	728	703	HumGut_20190
kraken:taxid|3021332|HumGut_21332_81_7	WP_026514536.1	B	64.9	641	224	1	64	704	63	702	0	874	705	703	HumGut_21332
kraken:taxid|3012977|HumGut_12977_289_2	WP_012571978.1	E	45.4	621	319	6	19	632	20	627	1.04e-191	545	634	630	HumGut_12977
kraken:taxid|3009475|HumGut_9475_14_7	WP_012571978.1	E	46.4	621	313	6	20	633	20	627	1.66e-193	550	635	630	HumGut_9475
kraken:taxid|3016508|HumGut_16508_23_4	WP_012571978.1	E	46.7	621	311	6	20	633	20	627	1.66e-193	550	635	630	HumGut_16508
kraken:taxid|3002508|HumGut_2508_303_2	WP_012571978.1	E	47.6	618	307	4	19	629	20	627	9.74e-197	558	631	630	HumGut_2508
kraken:taxid|3011773|HumGut_11773_35_10	WP_012571978.1	E	46.9	621	310	5	19	632	20	627	3.81e-197	559	634	630	HumGut_11773
kraken:taxid|3010774|HumGut_10774_45_3	WP_039226206.1	C	65.6	616	212	0	12	627	15	630	2.4e-308	842	628	631	HumGut_10774
kraken:taxid|3003708|HumGut_3708_80_3	WP_012571978.1	E	46.2	619	316	4	18	629	19	627	1.87e-191	545	631	630	HumGut_3708
kraken:taxid|3026062|HumGut_26062_118_1	WP_026514536.1	B	67.2	644	211	0	4	647	58	701	0	907	652	703	HumGut_26062
kraken:taxid|3011624|HumGut_11624_12_7	WP_012571978.1	E	46.5	621	312	6	20	633	20	627	5.84e-194	551	635	630	HumGut_11624
kraken:taxid|3010402|HumGut_10402_164_1	WP_012571978.1	E	45.4	621	319	6	19	632	20	627	1.04e-191	545	634	630	HumGut_10402
kraken:taxid|3028515|HumGut_28515_3_77	WP_026514536.1	B	68.8	640	200	0	93	732	63	702	0	925	733	703	HumGut_28515
kraken:taxid|3011185|HumGut_11185_3_22	WP_012571978.1	E	46.4	621	313	6	20	633	20	627	1.66e-193	550	635	630	HumGut_11185
kraken:taxid|3012532|HumGut_12532_105_3	WP_012571978.1	E	46.4	621	313	6	20	633	20	627	1.66e-193	550	635	630	HumGut_12532
kraken:taxid|3019449|HumGut_19449_67_2	WP_012571978.1	E	53.6	614	268	4	15	621	20	623	4.78e-218	613	641	630	HumGut_19449
kraken:taxid|3011398|HumGut_11398_69_6	WP_012571978.1	E	46.4	621	313	6	20	633	20	627	8.27e-194	551	635	630	HumGut_11398
kraken:taxid|3011338|HumGut_11338_30_14	WP_012571978.1	E	46.2	621	314	6	20	633	20	627	8.27e-194	551	635	630	HumGut_11338
kraken:taxid|3013890|HumGut_13890_26_7	WP_012571978.1	E	46.5	621	312	6	20	633	20	627	5.84e-194	551	635	630	HumGut_13890
kraken:taxid|3011300|HumGut_11300_3_11	WP_012571978.1	E	46.4	621	313	6	20	633	20	627	1.66e-193	550	635	630	HumGut_11300
kraken:taxid|3011920|HumGut_11920_113_3	WP_012571978.1	E	46.2	621	314	6	20	633	20	627	2.35e-193	550	635	630	HumGut_11920
kraken:taxid|3011419|HumGut_11419_2_13	WP_012571978.1	E	46.4	621	313	6	20	633	20	627	1.66e-193	550	635	630	HumGut_11419
kraken:taxid|3016737|HumGut_16737_7_11	WP_012571978.1	E	46.9	621	310	6	20	633	20	627	3.18e-196	557	635	630	HumGut_16737
kraken:taxid|3012669|HumGut_12669_46_3	WP_012571978.1	E	46.5	621	312	6	20	633	20	627	2.92e-194	552	635	630	HumGut_12669
kraken:taxid|3022311|HumGut_22311_5_17	WP_026514536.1	B	67.3	639	209	0	81	719	63	701	0	904	724	703	HumGut_22311
kraken:taxid|3013198|HumGut_13198_49_11	WP_012571978.1	E	46.5	621	312	6	20	633	20	627	2.92e-194	552	635	630	HumGut_13198
kraken:taxid|3018683|HumGut_18683_10_8	WP_012571978.1	E	45.6	621	318	6	20	633	20	627	2.24e-188	537	635	630	HumGut_18683
kraken:taxid|3013791|HumGut_13791_6_37	WP_012571978.1	E	46.5	620	313	5	18	629	19	627	5.79e-193	548	631	630	HumGut_13791
kraken:taxid|3011163|HumGut_11163_187_3	WP_012571978.1	E	45.6	621	318	6	19	632	20	627	3.65e-192	546	634	630	HumGut_11163
kraken:taxid|3020924|HumGut_20924_55_1	WP_012571978.1	E	46.5	621	312	6	20	633	20	627	2.92e-194	552	635	630	HumGut_20924
kraken:taxid|3013325|HumGut_13325_63_3	WP_012571978.1	E	46.2	621	314	6	20	633	20	627	1.66e-193	550	635	630	HumGut_13325
kraken:taxid|3022406|HumGut_22406_73_1	WP_012571978.1	E	52.8	615	272	5	24	631	20	623	2.66e-218	614	654	630	HumGut_22406
kraken:taxid|3022406|HumGut_22406_200_6	WP_039226206.1	C	67.7	616	199	0	11	626	15	630	0	856	634	631	HumGut_22406
kraken:taxid|3005654|HumGut_5654_180_3	WP_012571978.1	E	46	619	317	5	18	629	19	627	7.51e-191	543	631	630	HumGut_5654
kraken:taxid|3012138|HumGut_12138_80_4	WP_012571978.1	E	46.2	621	314	6	20	633	20	627	1.66e-193	550	635	630	HumGut_12138
kraken:taxid|3011877|HumGut_11877_151_1	WP_012571978.1	E	46.5	621	312	6	20	633	20	627	2.06e-194	552	635	630	HumGut_11877
kraken:taxid|3012762|HumGut_12762_19_3	WP_012571978.1	E	46.4	621	313	6	20	633	20	627	1.66e-193	550	635	630	HumGut_12762
kraken:taxid|3011723|HumGut_11723_18_40	WP_012571978.1	E	46.4	621	313	6	20	633	20	627	8.27e-194	551	635	630	HumGut_11723
kraken:taxid|3001061|HumGut_1061_10_5	WP_012571978.1	E	46.5	619	314	5	18	629	19	627	1.51e-190	542	631	630	HumGut_1061
kraken:taxid|3005564|HumGut_5564_251_1	WP_039226206.1	C	57.6	642	243	5	8	646	15	630	4.21e-263	728	646	631	HumGut_5564
kraken:taxid|3023546|HumGut_23546_13_27	WP_026514536.1	B	67.3	639	209	0	80	718	63	701	0	905	723	703	HumGut_23546
kraken:taxid|3026739|HumGut_26739_37_6	WP_026514536.1	B	65.4	664	230	0	59	722	38	701	0	902	727	703	HumGut_26739
kraken:taxid|3014886|HumGut_14886_31_4	WP_012571978.1	E	45.7	621	317	6	20	633	20	627	1.97e-189	540	635	630	HumGut_14886
kraken:taxid|3000152|HumGut_152_15_16	WP_012571978.1	E	46.4	619	315	5	18	629	19	627	2.13e-190	542	631	630	HumGut_152
kraken:taxid|3003024|HumGut_3024_3_134	WP_012571978.1	E	46.2	619	316	5	18	629	19	627	1.87e-191	545	631	630	HumGut_3024
kraken:taxid|3009896|HumGut_9896_348_2	WP_012571978.1	E	47	560	279	5	20	572	20	568	2e-180	514	572	630	HumGut_9896
kraken:taxid|3017942|HumGut_17942_32_2	WP_012571978.1	E	53.6	614	268	4	15	621	20	623	9.58e-218	612	641	630	HumGut_17942
kraken:taxid|3016042|HumGut_16042_11_2	WP_026514536.1	B	61.4	726	234	4	2	727	24	703	0	907	728	703	HumGut_16042
kraken:taxid|3012122|HumGut_12122_169_3	WP_012571978.1	E	46.8	607	303	6	20	619	20	613	6.83e-192	545	622	630	HumGut_12122
kraken:taxid|3012028|HumGut_12028_42_8	WP_012571978.1	E	46.4	621	313	6	20	633	20	627	1.66e-193	550	635	630	HumGut_12028
kraken:taxid|3014159|HumGut_14159_55_6	WP_012571978.1	E	46.4	621	313	6	20	633	20	627	1.66e-193	550	635	630	HumGut_14159
kraken:taxid|3011850|HumGut_11850_6_7	WP_012571978.1	E	46.4	621	313	6	20	633	20	627	8.27e-194	551	635	630	HumGut_11850
kraken:taxid|3009732|HumGut_9732_22_11	WP_012571978.1	E	46	619	317	5	18	629	19	627	1.06e-190	543	631	630	HumGut_9732
kraken:taxid|3002281|HumGut_2281_2_185	WP_012571978.1	E	46.2	619	316	4	18	629	19	627	1.27e-194	553	631	630	HumGut_2281
kraken:taxid|3010513|HumGut_10513_10_10	WP_012571978.1	E	46.4	621	313	6	20	633	20	627	1.66e-193	550	635	630	HumGut_10513
kraken:taxid|3011227|HumGut_11227_27_3	WP_012571978.1	E	46.4	621	313	6	20	633	20	627	8.27e-194	551	635	630	HumGut_11227
kraken:taxid|3000713|HumGut_713_147_1	WP_012571978.1	E	46.4	619	315	5	18	629	19	627	4.27e-190	541	631	630	HumGut_713
kraken:taxid|3029612|HumGut_29612_123_3	WP_026514536.1	B	68.8	640	200	0	2	641	63	702	0	929	642	703	HumGut_29612
kraken:taxid|3010715|HumGut_10715_131_1	WP_012571978.1	E	46.4	621	313	6	20	633	20	627	1.66e-193	550	635	630	HumGut_10715
kraken:taxid|3009899|HumGut_9899_61_1	WP_012571978.1	E	46.2	606	306	6	7	605	35	627	1.31e-190	541	607	630	HumGut_9899
kraken:taxid|3017047|HumGut_17047_270_2	WP_012571978.1	E	47.2	621	308	5	19	632	20	627	2.69e-197	560	634	630	HumGut_17047
kraken:taxid|3025416|HumGut_25416_56_11	WP_026514536.1	B	81.7	679	121	2	22	699	26	702	0	1126	700	703	HumGut_25416
kraken:taxid|3017816|HumGut_17816_38_5	WP_026514536.1	B	67.1	639	210	0	69	707	63	701	0	904	712	703	HumGut_17816
kraken:taxid|3003623|HumGut_3623_174_2	WP_012571978.1	E	47.6	618	307	4	19	629	20	627	2.76e-196	557	631	630	HumGut_3623
kraken:taxid|3004648|HumGut_4648_19_3	WP_039226206.1	C	65.6	616	212	0	12	627	15	630	0	845	628	631	HumGut_4648
kraken:taxid|3012115|HumGut_12115_174_1	WP_012571978.1	E	46.7	621	311	5	19	632	20	627	6.15e-196	556	634	630	HumGut_12115
kraken:taxid|3011414|HumGut_11414_32_9	WP_012571978.1	E	46.4	621	313	6	20	633	20	627	1.66e-193	550	635	630	HumGut_11414
kraken:taxid|3010527|HumGut_10527_3_12	WP_012571978.1	E	46.4	621	313	6	20	633	20	627	8.27e-194	551	635	630	HumGut_10527
kraken:taxid|3011990|HumGut_11990_32_3	WP_012571978.1	E	46.5	621	312	6	20	633	20	627	2.92e-194	552	635	630	HumGut_11990
kraken:taxid|3011428|HumGut_11428_32_9	WP_012571978.1	E	46.9	621	310	5	19	632	20	627	2.69e-197	560	634	630	HumGut_11428
kraken:taxid|3010025|HumGut_10025_1_114	WP_012571978.1	E	47.3	620	308	5	20	632	20	627	2.69e-197	560	634	630	HumGut_10025
kraken:taxid|3019887|HumGut_19887_155_2	WP_012571978.1	E	53.4	614	269	4	15	621	20	623	2.73e-217	611	641	630	HumGut_19887
kraken:taxid|3011205|HumGut_11205_158_1	WP_012571978.1	E	46.5	621	312	6	20	633	20	627	2.92e-194	552	635	630	HumGut_11205
kraken:taxid|3017465|HumGut_17465_52_1	WP_012571978.1	E	47.3	621	307	5	19	632	20	627	3.07e-196	557	634	630	HumGut_17465
kraken:taxid|3010538|HumGut_10538_26_6	WP_012571978.1	E	47.1	620	309	5	20	632	20	627	3.81e-197	559	634	630	HumGut_10538
kraken:taxid|3010571|HumGut_10571_20_5	WP_012571978.1	E	46.2	621	314	6	20	633	20	627	1.33e-192	548	635	630	HumGut_10571
kraken:taxid|3022135|HumGut_22135_78_4	WP_026514536.1	B	79.9	677	134	2	6	680	26	702	0	1104	681	703	HumGut_22135
kraken:taxid|3020260|HumGut_20260_16_5	WP_026514536.1	B	67.4	639	208	0	83	721	63	701	0	906	726	703	HumGut_20260
kraken:taxid|3011191|HumGut_11191_30_8	WP_012571978.1	E	46.2	621	314	6	20	633	20	627	2.35e-193	550	635	630	HumGut_11191
kraken:taxid|3004864|HumGut_4864_143_2	WP_012571978.1	E	46.2	619	316	4	18	629	19	627	1.87e-191	545	631	630	HumGut_4864
kraken:taxid|3028602|HumGut_28602_2_3	WP_039226206.1	C	68.5	616	194	0	12	627	15	630	0	870	628	631	HumGut_28602
kraken:taxid|3012912|HumGut_12912_2_3	WP_012571978.1	E	46.4	621	313	6	20	633	20	627	5.84e-194	551	635	630	HumGut_12912
kraken:taxid|3008767|HumGut_8767_20_3	WP_012571978.1	E	46.7	621	311	5	19	632	20	627	7.64e-197	558	634	630	HumGut_8767
kraken:taxid|3011963|HumGut_11963_275_2	WP_012571978.1	E	45.4	621	319	6	19	632	20	627	1.04e-191	545	634	630	HumGut_11963
kraken:taxid|3013297|HumGut_13297_32_5	WP_012571978.1	E	46.9	620	310	5	19	631	20	627	4.97e-200	566	633	630	HumGut_13297
kraken:taxid|3029695|HumGut_29695_40_13	WP_039226206.1	C	68.5	616	194	0	12	627	15	630	0	868	628	631	HumGut_29695
kraken:taxid|3009407|HumGut_9407_311_1	WP_026514536.1	B	73.9	686	166	3	20	705	28	700	0	1033	707	703	HumGut_9407
kraken:taxid|3013201|HumGut_13201_40_3	WP_012571978.1	E	45.4	621	319	6	19	632	20	627	1.04e-191	545	634	630	HumGut_13201
kraken:taxid|3012121|HumGut_12121_144_2	WP_012571978.1	E	46.5	621	312	6	20	633	20	627	4.13e-194	551	635	630	HumGut_12121
kraken:taxid|3012143|HumGut_12143_129_2	WP_012571978.1	E	46.5	621	312	6	20	633	20	627	2.92e-194	552	635	630	HumGut_12143
kraken:taxid|3012294|HumGut_12294_9_9	WP_012571978.1	E	46.5	621	312	6	20	633	20	627	2.92e-194	552	635	630	HumGut_12294
kraken:taxid|3006221|HumGut_6221_119_1	WP_012571978.1	E	45.6	621	318	6	19	632	20	627	3.65e-192	546	634	630	HumGut_6221
kraken:taxid|3026365|HumGut_26365_9_27	WP_026514536.1	B	81.9	679	120	2	8	685	26	702	0	1132	686	703	HumGut_26365
kraken:taxid|3021187|HumGut_21187_2_158	WP_026514536.1	B	67.4	639	208	0	85	723	63	701	0	907	728	703	HumGut_21187
kraken:taxid|3009336|HumGut_9336_115_1	WP_012571978.1	E	45.6	621	318	6	19	632	20	627	7.32e-192	546	634	630	HumGut_9336
kraken:taxid|3023024|HumGut_23024_31_7	WP_026514536.1	B	64.9	641	224	1	54	694	63	702	0	873	695	703	HumGut_23024
kraken:taxid|3030351|HumGut_30351_135_4	WP_039226206.1	C	67.9	616	198	0	12	627	15	630	0	868	628	631	HumGut_30351
kraken:taxid|3009127|HumGut_9127_90_3	WP_012571978.1	E	45.6	621	318	6	19	632	20	627	5.17e-192	546	634	630	HumGut_9127
kraken:taxid|3013298|HumGut_13298_157_3	WP_012571978.1	E	45.6	619	320	5	18	629	19	627	6.28e-187	533	631	630	HumGut_13298
kraken:taxid|3012291|HumGut_12291_182_1	WP_012571978.1	E	45.4	621	319	6	19	632	20	627	1.04e-191	545	634	630	HumGut_12291
kraken:taxid|3012291|HumGut_12291_367_1	WP_012571978.1	E	46.9	620	310	5	19	631	20	627	4.01e-199	564	633	630	HumGut_12291
kraken:taxid|3002974|HumGut_2974_252_1	WP_012571978.1	E	48.4	603	294	4	3	598	35	627	2.65e-196	556	600	630	HumGut_2974
kraken:taxid|3027621|HumGut_27621_196_2	WP_012571978.1	E	53.2	620	285	3	11	628	11	627	2.04e-232	649	632	630	HumGut_27621
kraken:taxid|3016347|HumGut_16347_72_3	WP_012571978.1	E	47.3	621	307	5	19	632	20	627	1.53e-196	558	634	630	HumGut_16347
kraken:taxid|3012909|HumGut_12909_321_1	WP_012571978.1	E	45.7	552	276	6	19	557	20	560	4.67e-172	492	557	630	HumGut_12909
kraken:taxid|3024182|HumGut_24182_3_139	WP_026514536.1	B	67.1	639	210	0	77	715	63	701	0	906	720	703	HumGut_24182
kraken:taxid|3009865|HumGut_9865_302_1	WP_012571978.1	E	45.9	549	279	5	19	560	20	557	2.84e-174	498	560	630	HumGut_9865
kraken:taxid|3004215|HumGut_4215_133_2	WP_012571978.1	E	47.7	618	306	4	19	629	20	627	2.42e-197	560	631	630	HumGut_4215
kraken:taxid|3014593|HumGut_14593_320_1	WP_012571978.1	E	46.5	620	313	5	18	629	19	627	1.02e-193	550	631	630	HumGut_14593
kraken:taxid|3002177|HumGut_2177_209_2	WP_012571978.1	E	46.5	454	226	4	19	465	20	463	5.85e-142	412	467	630	HumGut_2177
kraken:taxid|3003676|HumGut_3676_127_4	WP_012571978.1	E	48.6	327	161	3	19	338	20	346	2.04e-103	308	343	630	HumGut_3676
kraken:taxid|3023814|HumGut_23814_491_1	WP_012571978.1	E	47.4	437	213	4	1	430	35	461	5.79e-143	413	431	630	HumGut_23814
kraken:taxid|3025918|HumGut_25918_17_14	WP_026514536.1	B	61.8	419	158	2	1	417	283	701	2.57e-186	526	422	703	HumGut_25918
kraken:taxid|3028789|HumGut_28789_92_5	WP_011342982.1	D	63.7	421	151	2	1	420	210	629	6.88e-197	550	422	629	HumGut_28789
kraken:taxid|3029657|HumGut_29657_8_5	WP_007288589.1	mini CODH	48	448	225	6	1	443	1	445	1.33e-121	355	492	482	HumGut_29657

## Sheet: Table_S4
Supprementary Table 4 The putative Ni-CODH-bearing genomes detected in the human gut microbiome
HumGut_name	HumGut_tax_id	Gtdb-TK_classification	cluster97.5%	cluster95%	ncbi_tax_id	ncbi_organism_name	ncbi_rank	prevalence_score	metagenomes_present	completeness	contamination	GC	genome_size	source	genome_type	cluster975_size	cluster95_size	CODH_num	CODH_ID_1	CODH_clade_1	CODH_ID_2	CODH_clade_2	CODH_ID_3	CODH_clade_3	genome_file	ftp_download
HumGut_180	3000180	d__Bacteria;p__Firmicutes_A;c__Clostridia;o__Lachnospirales;f__Lachnospiraceae;g__Blautia_A;s__Blautia_A wexlerae	180	3	1121115	Blautia wexlerae DSM 19850	strain	0.924857	2051	60.3	0.35	0.432	2061923	UHGG	MAG	2	2298	1	kraken:taxid|3000180|HumGut_180_532_1	E					GUT_GENOME097631.fna.gz	ftp://ftp.ebi.ac.uk/pub/databases/metagenomics/mgnify_genomes/human-gut/2019_09/all_genomes/MGYG-HGUT-013/MGYG-HGUT-01338/genomes2/GUT_GENOME097631.gff.gz
HumGut_146	3000146	d__Bacteria;p__Firmicutes_A;c__Clostridia;o__Lachnospirales;f__Lachnospiraceae;g__Blautia_A;s__Blautia_A wexlerae	146	3	2293212	Ruminococcus sp. AM40-10AC	species	0.926245	2039	53.44	0.48	0.4267	2157887	UHGG	MAG	1	2298	1	kraken:taxid|3000146|HumGut_146_530_1	E					GUT_GENOME097570.fna.gz	ftp://ftp.ebi.ac.uk/pub/databases/metagenomics/mgnify_genomes/human-gut/2019_09/all_genomes/MGYG-HGUT-013/MGYG-HGUT-01338/genomes3/GUT_GENOME097570.gff.gz
HumGut_225	3000225	d__Bacteria;p__Firmicutes_A;c__Clostridia;o__Lachnospirales;f__Lachnospiraceae;g__Blautia_A;s__Blautia_A wexlerae	225	3	2293212	Ruminococcus sp. AM40-10AC	species	0.923739	1991	65.41	0.67	0.4197	2203111	UHGG	MAG	1	2298	1	kraken:taxid|3000225|HumGut_225_174_2	E					GUT_GENOME196492.fna.gz	ftp://ftp.ebi.ac.uk/pub/databases/metagenomics/mgnify_genomes/human-gut/2019_09/all_genomes/MGYG-HGUT-013/MGYG-HGUT-01338/genomes4/GUT_GENOME196492.gff.gz
HumGut_65	3000065	d__Bacteria;p__Firmicutes_A;c__Clostridia;o__Lachnospirales;f__Lachnospiraceae;g__Blautia_A;s__Blautia_A wexlerae	65	3	1121115	Blautia wexlerae DSM 19850	strain	0.930137	1988	78.32	2.22	0.4262	2516176	UHGG	MAG	1	2298	1	kraken:taxid|3000065|HumGut_65_414_2	E					GUT_GENOME097507.fna.gz	ftp://ftp.ebi.ac.uk/pub/databases/metagenomics/mgnify_genomes/human-gut/2019_09/all_genomes/MGYG-HGUT-013/MGYG-HGUT-01338/genomes4/GUT_GENOME097507.gff.gz
HumGut_145	3000145	d__Bacteria;p__Firmicutes_A;c__Clostridia;o__Lachnospirales;f__Lachnospiraceae;g__Blautia_A;s__Blautia_A wexlerae	145	3	1121115	Blautia wexlerae DSM 19850	strain	0.926326	1988	80.5	1.27	0.4286	2652771	UHGG	MAG	1	2298	1	kraken:taxid|3000145|HumGut_145_243_1	E					GUT_GENOME097657.fna.gz	ftp://ftp.ebi.ac.uk/pub/databases/metagenomics/mgnify_genomes/human-gut/2019_09/all_genomes/MGYG-HGUT-013/MGYG-HGUT-01338/genomes4/GUT_GENOME097657.gff.gz
HumGut_613	3000613	d__Bacteria;p__Firmicutes_A;c__Clostridia;o__Lachnospirales;f__Lachnospiraceae;g__Blautia_A;s__Blautia_A wexlerae	613	3	1121115	Blautia wexlerae DSM 19850	strain	0.917857	1988	54.76	0	0.4172	1674262	UHGG	MAG	1	2298	1	kraken:taxid|3000613|HumGut_613_1_21	E					GUT_GENOME197380.fna.gz	ftp://ftp.ebi.ac.uk/pub/databases/metagenomics/mgnify_genomes/human-gut/2019_09/all_genomes/MGYG-HGUT-013/MGYG-HGUT-01338/genomes4/GUT_GENOME197380.gff.gz
HumGut_184	3000184	d__Bacteria;p__Firmicutes_A;c__Clostridia;o__Lachnospirales;f__Lachnospiraceae;g__Blautia_A;s__Blautia_A wexlerae	184	3	1121115	Blautia wexlerae DSM 19850	strain	0.924818	1977	70.31	1.92	0.4292	2375010	UHGG	MAG	1	2298	1	kraken:taxid|3000184|HumGut_184_300_1	E					GUT_GENOME097628.fna.gz	ftp://ftp.ebi.ac.uk/pub/databases/metagenomics/mgnify_genomes/human-gut/2019_09/all_genomes/MGYG-HGUT-013/MGYG-HGUT-01338/genomes2/GUT_GENOME097628.gff.gz
HumGut_410	3000410	d__Bacteria;p__Firmicutes_A;c__Clostridia;o__Lachnospirales;f__Lachnospiraceae;g__Blautia_A;s__Blautia_A wexlerae	410	3	1121115	Blautia wexlerae DSM 19850	strain	0.920419	1976	76.48	0	0.4247	2649996	UHGG	MAG	2	2298	1	kraken:taxid|3000410|HumGut_410_569_1	E					GUT_GENOME097648.fna.gz	ftp://ftp.ebi.ac.uk/pub/databases/metagenomics/mgnify_genomes/human-gut/2019_09/all_genomes/MGYG-HGUT-013/MGYG-HGUT-01338/genomes4/GUT_GENOME097648.gff.gz
HumGut_703	3000703	d__Bacteria;p__Firmicutes_A;c__Clostridia;o__Lachnospirales;f__Lachnospiraceae;g__Blautia_A;s__Blautia_A wexlerae	703	3	1121115	Blautia wexlerae DSM 19850	strain	0.916812	1975	79.07	2.11	0.4187	3217753	UHGG	MAG	1	2298	1	kraken:taxid|3000703|HumGut_703_125_3	E					GUT_GENOME097612.fna.gz	ftp://ftp.ebi.ac.uk/pub/databases/metagenomics/mgnify_genomes/human-gut/2019_09/all_genomes/MGYG-HGUT-013/MGYG-HGUT-01338/genomes4/GUT_GENOME097612.gff.gz
HumGut_343	3000343	d__Bacteria;p__Firmicutes_A;c__Clostridia;o__Lachnospirales;f__Lachnospiraceae;g__Blautia_A;s__Blautia_A wexlerae	343	3	1121115	Blautia wexlerae DSM 19850	strain	0.921631	1974	74.89	0	0.4194	2515259	UHGG	MAG	1	2298	1	kraken:taxid|3000343|HumGut_343_48_2	E					GUT_GENOME227091.fna.gz	ftp://ftp.ebi.ac.uk/pub/databases/metagenomics/mgnify_genomes/human-gut/2019_09/all_genomes/MGYG-HGUT-013/MGYG-HGUT-01338/genomes4/GUT_GENOME227091.gff.gz
HumGut_226	3000226	d__Bacteria;p__Firmicutes_A;c__Clostridia;o__Lachnospirales;f__Lachnospiraceae;g__Blautia_A;s__Blautia_A wexlerae	226	3	1121115	Blautia wexlerae DSM 19850	strain	0.923691	1970	74.11	1.9	0.4204	2602087	UHGG	MAG	1	2298	1	kraken:taxid|3000226|HumGut_226_362_2	E					GUT_GENOME182555.fna.gz	ftp://ftp.ebi.ac.uk/pub/databases/metagenomics/mgnify_genomes/human-gut/2019_09/all_genomes/MGYG-HGUT-013/MGYG-HGUT-01338/genomes2/GUT_GENOME182555.gff.gz
HumGut_81	3000081	d__Bacteria;p__Firmicutes_A;c__Clostridia;o__Lachnospirales;f__Lachnospiraceae;g__Blautia_A;s__Blautia_A wexlerae	81	17	1121115	Blautia wexlerae DSM 19850	strain	0.928881	1963	59.04	1.03	0.4296	2043497	UHGG	MAG	1	1	1	kraken:taxid|3000081|HumGut_81_957_2	E					GUT_GENOME225025.fna.gz	ftp://ftp.ebi.ac.uk/pub/databases/metagenomics/mgnify_genomes/human-gut/2019_09/all_genomes/MGYG-HGUT-013/MGYG-HGUT-01338/genomes2/GUT_GENOME225025.gff.gz
HumGut_663	3000663	d__Bacteria;p__Firmicutes_A;c__Clostridia;o__Lachnospirales;f__Lachnospiraceae;g__Blautia_A;s__Blautia_A wexlerae	663	3	1121115	Blautia wexlerae DSM 19850	strain	0.917291	1962	68.35	2.05	0.427	2174479	UHGG	MAG	1	2298	1	kraken:taxid|3000663|HumGut_663_379_1	E					GUT_GENOME241769.fna.gz	ftp://ftp.ebi.ac.uk/pub/databases/metagenomics/mgnify_genomes/human-gut/2019_09/all_genomes/MGYG-HGUT-013/MGYG-HGUT-01338/genomes2/GUT_GENOME241769.gff.gz
HumGut_219	3000219	d__Bacteria;p__Firmicutes_A;c__Clostridia;o__Lachnospirales;f__Lachnospiraceae;g__Blautia_A;s__Blautia_A wexlerae	219	3	1121115	Blautia wexlerae DSM 19850	strain	0.92385	1959	55.06	0	0.4145	1980705	UHGG	MAG	5	2298	1	kraken:taxid|3000219|HumGut_219_3_60	E					GUT_GENOME060433.fna.gz	ftp://ftp.ebi.ac.uk/pub/databases/metagenomics/mgnify_genomes/human-gut/2019_09/all_genomes/MGYG-HGUT-013/MGYG-HGUT-01338/genomes1/GUT_GENOME060433.gff.gz
HumGut_646	3000646	d__Bacteria;p__Firmicutes_A;c__Clostridia;o__Lachnospirales;f__Lachnospiraceae;g__Blautia_A;s__Blautia_A wexlerae	646	3	1121115	Blautia wexlerae DSM 19850	strain	0.917548	1952	64.41	2.59	0.4182	2332071	UHGG	MAG	1	2298	1	kraken:taxid|3000646|HumGut_646_167_5	E					GUT_GENOME133242.fna.gz	ftp://ftp.ebi.ac.uk/pub/databases/metagenomics/mgnify_genomes/human-gut/2019_09/all_genomes/MGYG-HGUT-013/MGYG-HGUT-01338/genomes2/GUT_GENOME133242.gff.gz
HumGut_607	3000607	d__Bacteria;p__Firmicutes_A;c__Clostridia;o__Lachnospirales;f__Lachnospiraceae;g__Blautia_A;s__Blautia_A wexlerae	607	3	1121115	Blautia wexlerae DSM 19850	strain	0.917956	1950	77.07	2.53	0.4199	2539682	UHGG	MAG	2	2298	1	kraken:taxid|3000607|HumGut_607_384_2	E					GUT_GENOME181897.fna.gz	ftp://ftp.ebi.ac.uk/pub/databases/metagenomics/mgnify_genomes/human-gut/2019_09/all_genomes/MGYG-HGUT-013/MGYG-HGUT-01338/genomes4/GUT_GENOME181897.gff.gz
HumGut_135	3000135	d__Bacteria;p__Firmicutes_A;c__Clostridia;o__Lachnospirales;f__Lachnospiraceae;g__Blautia_A;s__Blautia_A wexlerae	135	3	1121115	Blautia wexlerae DSM 19850	strain	0.926611	1942	58.4	0	0.4242	1800224	UHGG	MAG	4	2298	1	kraken:taxid|3000135|HumGut_135_349_1	E					GUT_GENOME241284.fna.gz	ftp://ftp.ebi.ac.uk/pub/databases/metagenomics/mgnify_genomes/human-gut/2019_09/all_genomes/MGYG-HGUT-013/MGYG-HGUT-01338/genomes2/GUT_GENOME241284.gff.gz
HumGut_1422	3001422	d__Bacteria;p__Firmicutes_A;c__Clostridia;o__Lachnospirales;f__Lachnospiraceae;g__Blautia_A;s__Blautia_A wexlerae	1422	3	1121115	Blautia wexlerae DSM 19850	strain	0.910438	1935	65.59	1.26	0.433	2003764	UHGG	MAG	1	2298	2	kraken:taxid|3001422|HumGut_1422_27_1	E	kraken:taxid|3001422|HumGut_1422_133_1	E			GUT_GENOME184680.fna.gz	ftp://ftp.ebi.ac.uk/pub/databases/metagenomics/mgnify_genomes/human-gut/2019_09/all_genomes/MGYG-HGUT-013/MGYG-HGUT-01338/genomes2/GUT_GENOME184680.gff.gz
HumGut_929	3000929	d__Bacteria;p__Firmicutes_A;c__Clostridia;o__Lachnospirales;f__Lachnospiraceae;g__Blautia_A;s__Blautia_A wexlerae	929	3	1121115	Blautia wexlerae DSM 19850	strain	0.914568	1935	82.66	0.47	0.415	2943912	UHGG	MAG	1	2298	1	kraken:taxid|3000929|HumGut_929_137_2	E					GUT_GENOME196367.fna.gz	ftp://ftp.ebi.ac.uk/pub/databases/metagenomics/mgnify_genomes/human-gut/2019_09/all_genomes/MGYG-HGUT-013/MGYG-HGUT-01338/genomes3/GUT_GENOME196367.gff.gz
HumGut_633	3000633	d__Bacteria;p__Firmicutes_A;c__Clostridia;o__Lachnospirales;f__Lachnospiraceae;g__Blautia_A;s__Blautia_A wexlerae	633	3	1121115	Blautia wexlerae DSM 19850	strain	0.917733	1929	69.87	1.54	0.4287	1848019	UHGG	MAG	1	2298	1	kraken:taxid|3000633|HumGut_633_73_2	E					GUT_GENOME226402.fna.gz	ftp://ftp.ebi.ac.uk/pub/databases/metagenomics/mgnify_genomes/human-gut/2019_09/all_genomes/MGYG-HGUT-013/MGYG-HGUT-01338/genomes4/GUT_GENOME226402.gff.gz
HumGut_775	3000775	d__Bacteria;p__Firmicutes_A;c__Clostridia;o__Lachnospirales;f__Lachnospiraceae;g__Blautia_A;s__Blautia_A wexlerae	775	3	2293212	Ruminococcus sp. AM40-10AC	species	0.916094	1928	62.73	2.48	0.4221	2248714	UHGG	MAG	1	2298	1	kraken:taxid|3000775|HumGut_775_386_1	E					GUT_GENOME031415.fna.gz	ftp://ftp.ebi.ac.uk/pub/databases/metagenomics/mgnify_genomes/human-gut/2019_09/all_genomes/MGYG-HGUT-013/MGYG-HGUT-01338/genomes1/GUT_GENOME031415.gff.gz
HumGut_845	3000845	d__Bacteria;p__Firmicutes_A;c__Clostridia;o__Lachnospirales;f__Lachnospiraceae;g__Blautia_A;s__Blautia_A wexlerae	845	3	1121115	Blautia wexlerae DSM 19850	strain	0.915222	1926	62.08	1.01	0.4129	2571839	UHGG	MAG	1	2298	1	kraken:taxid|3000845|HumGut_845_129_3	E					GUT_GENOME051408.fna.gz	ftp://ftp.ebi.ac.uk/pub/databases/metagenomics/mgnify_genomes/human-gut/2019_09/all_genomes/MGYG-HGUT-013/MGYG-HGUT-01338/genomes3/GUT_GENOME051408.gff.gz
HumGut_42	3000042	d__Bacteria;p__Firmicutes_A;c__Clostridia;o__Lachnospirales;f__Lachnospiraceae;g__Blautia_A;s__Blautia_A wexlerae	42	3	1121115	Blautia wexlerae DSM 19850	strain	0.932117	1923	61.18	0	0.4206	1842127	UHGG	MAG	247	2298	1	kraken:taxid|3000042|HumGut_42_61_8	E					GUT_GENOME086999.fna.gz	ftp://ftp.ebi.ac.uk/pub/databases/metagenomics/mgnify_genomes/human-gut/2019_09/all_genomes/MGYG-HGUT-013/MGYG-HGUT-01338/genomes3/GUT_GENOME086999.gff.gz
HumGut_784	3000784	d__Bacteria;p__Firmicutes_A;c__Clostridia;o__Lachnospirales;f__Lachnospiraceae;g__Blautia_A;s__Blautia_A wexlerae	784	3	1121115	Blautia wexlerae DSM 19850	strain	0.915936	1917	64.72	2.25	0.4255	2222022	UHGG	MAG	2	2298	1	kraken:taxid|3000784|HumGut_784_637_1	E					GUT_GENOME241279.fna.gz	ftp://ftp.ebi.ac.uk/pub/databases/metagenomics/mgnify_genomes/human-gut/2019_09/all_genomes/MGYG-HGUT-013/MGYG-HGUT-01338/genomes1/GUT_GENOME241279.gff.gz
HumGut_796	3000796	d__Bacteria;p__Firmicutes_A;c__Clostridia;o__Lachnospirales;f__Lachnospiraceae;g__Blautia_A;s__Blautia_A wexlerae	796	3	1121115	Blautia wexlerae DSM 19850	strain	0.915794	1900	75.08	0.97	0.4207	2494308	UHGG	MAG	1	2298	1	kraken:taxid|3000796|HumGut_796_590_6	E					GUT_GENOME079490.fna.gz	ftp://ftp.ebi.ac.uk/pub/databases/metagenomics/mgnify_genomes/human-gut/2019_09/all_genomes/MGYG-HGUT-013/MGYG-HGUT-01338/genomes1/GUT_GENOME079490.gff.gz
HumGut_1219	3001219	d__Bacteria;p__Firmicutes_A;c__Clostridia;o__Lachnospirales;f__Lachnospiraceae;g__Blautia_A;s__Blautia_A wexlerae	1219	3	1121115	Blautia wexlerae DSM 19850	strain	0.912171	1894	86.11	0.9	0.416	3048727	UHGG	MAG	1	2298	1	kraken:taxid|3001219|HumGut_1219_326_3	E					GUT_GENOME197828.fna.gz	ftp://ftp.ebi.ac.uk/pub/databases/metagenomics/mgnify_genomes/human-gut/2019_09/all_genomes/MGYG-HGUT-013/MGYG-HGUT-01338/genomes1/GUT_GENOME197828.gff.gz
HumGut_713	3000713	d__Bacteria;p__Firmicutes_A;c__Clostridia;o__Lachnospirales;f__Lachnospiraceae;g__Blautia_A;s__Blautia_A wexlerae	713	3	1121115	Blautia wexlerae DSM 19850	strain	0.916715	1892	67.41	0	0.4201	2106472	UHGG	MAG	3	2298	1	kraken:taxid|3000713|HumGut_713_147_1	E					GUT_GENOME269367.fna.gz	ftp://ftp.ebi.ac.uk/pub/databases/metagenomics/mgnify_genomes/human-gut/2019_09/all_genomes/MGYG-HGUT-013/MGYG-HGUT-01338/genomes3/GUT_GENOME269367.gff.gz
HumGut_152	3000152	d__Bacteria;p__Firmicutes_A;c__Clostridia;o__Lachnospirales;f__Lachnospiraceae;g__Blautia_A;s__Blautia_A wexlerae	152	3	1121115	Blautia wexlerae DSM 19850	strain	0.925948	1887	78.9	1.9	0.4135	3011173	UHGG	MAG	1	2298	1	kraken:taxid|3000152|HumGut_152_15_16	E					GUT_GENOME264502.fna.gz	ftp://ftp.ebi.ac.uk/pub/databases/metagenomics/mgnify_genomes/human-gut/2019_09/all_genomes/MGYG-HGUT-013/MGYG-HGUT-01338/genomes4/GUT_GENOME264502.gff.gz
HumGut_642	3000642	d__Bacteria;p__Firmicutes_A;c__Clostridia;o__Lachnospirales;f__Lachnospiraceae;g__Blautia_A;s__Blautia_A wexlerae	642	3	657314	Blautia obeum A2-162	strain	0.917619	1884	63.35	2.06	0.4109	2918091	UHGG	MAG	1	2298	1	kraken:taxid|3000642|HumGut_642_377_3	E					GUT_GENOME183634.fna.gz	ftp://ftp.ebi.ac.uk/pub/databases/metagenomics/mgnify_genomes/human-gut/2019_09/all_genomes/MGYG-HGUT-013/MGYG-HGUT-01338/genomes2/GUT_GENOME183634.gff.gz
HumGut_926	3000926	d__Bacteria;p__Firmicutes_A;c__Clostridia;o__Lachnospirales;f__Lachnospiraceae;g__Blautia_A;s__Blautia_A wexlerae	926	3	2293212	Ruminococcus sp. AM40-10AC	species	0.914581	1884	68.88	1.5	0.4275	2230877	UHGG	MAG	1	2298	1	kraken:taxid|3000926|HumGut_926_158_16	E					GUT_GENOME230797.fna.gz	ftp://ftp.ebi.ac.uk/pub/databases/metagenomics/mgnify_genomes/human-gut/2019_09/all_genomes/MGYG-HGUT-013/MGYG-HGUT-01338/genomes2/GUT_GENOME230797.gff.gz
HumGut_1245	3001245	d__Bacteria;p__Firmicutes_A;c__Clostridia;o__Lachnospirales;f__Lachnospiraceae;g__Blautia_A;s__Blautia_A wexlerae	1245	3	1121115	Blautia wexlerae DSM 19850	strain	0.911967	1872	51.59	0	0.4157	1674115	UHGG	MAG	1	2298	1	kraken:taxid|3001245|HumGut_1245_2_1	E					GUT_GENOME239962.fna.gz	ftp://ftp.ebi.ac.uk/pub/databases/metagenomics/mgnify_genomes/human-gut/2019_09/all_genomes/MGYG-HGUT-013/MGYG-HGUT-01338/genomes4/GUT_GENOME239962.gff.gz
HumGut_545	3000545	d__Bacteria;p__Firmicutes_A;c__Clostridia;o__Lachnospirales;f__Lachnospiraceae;g__Blautia_A;s__Blautia_A wexlerae	545	3	1121115	Blautia wexlerae DSM 19850	strain	0.918655	1857	57.26	0	0.4214	2202826	UHGG	MAG	1	2298	1	kraken:taxid|3000545|HumGut_545_120_1	E					GUT_GENOME178582.fna.gz	ftp://ftp.ebi.ac.uk/pub/databases/metagenomics/mgnify_genomes/human-gut/2019_09/all_genomes/MGYG-HGUT-013/MGYG-HGUT-01338/genomes1/GUT_GENOME178582.gff.gz
HumGut_1272	3001272	d__Bacteria;p__Firmicutes_A;c__Clostridia;o__Lachnospirales;f__Lachnospiraceae;g__Blautia_A;s__Blautia_A wexlerae	1272	3	1121115	Blautia wexlerae DSM 19850	strain	0.911673	1856	79.51	2.22	0.4152	2980218	UHGG	MAG	1	2298	1	kraken:taxid|3001272|HumGut_1272_379_2	E					GUT_GENOME106782.fna.gz	ftp://ftp.ebi.ac.uk/pub/databases/metagenomics/mgnify_genomes/human-gut/2019_09/all_genomes/MGYG-HGUT-013/MGYG-HGUT-01338/genomes4/GUT_GENOME106782.gff.gz
HumGut_1343	3001343	d__Bacteria;p__Firmicutes_A;c__Clostridia;o__Lachnospirales;f__Lachnospiraceae;g__Blautia_A;s__Blautia_A wexlerae	1343	3	1121115	Blautia wexlerae DSM 19850	strain	0.911153	1845	63.19	1.39	0.4204	2125884	UHGG	MAG	1	2298	1	kraken:taxid|3001343|HumGut_1343_120_1	E					GUT_GENOME045994.fna.gz	ftp://ftp.ebi.ac.uk/pub/databases/metagenomics/mgnify_genomes/human-gut/2019_09/all_genomes/MGYG-HGUT-013/MGYG-HGUT-01338/genomes1/GUT_GENOME045994.gff.gz
HumGut_1118	3001118	d__Bacteria;p__Firmicutes_A;c__Clostridia;o__Lachnospirales;f__Lachnospiraceae;g__Blautia_A;s__Blautia_A wexlerae	1118	3	2293212	Ruminococcus sp. AM40-10AC	species	0.912936	1828	79.3	1.6	0.4172	3288243	UHGG	MAG	1	2298	1	kraken:taxid|3001118|HumGut_1118_517_2	E					GUT_GENOME152961.fna.gz	ftp://ftp.ebi.ac.uk/pub/databases/metagenomics/mgnify_genomes/human-gut/2019_09/all_genomes/MGYG-HGUT-013/MGYG-HGUT-01338/genomes5/GUT_GENOME152961.gff.gz
HumGut_715	3000715	d__Bacteria;p__Firmicutes_A;c__Clostridia;o__Lachnospirales;f__Lachnospiraceae;g__Blautia_A;s__Blautia_A wexlerae	715	3	1121115	Blautia wexlerae DSM 19850	strain	0.916694	1818	87.28	3.42	0.4148	3182970	UHGG	MAG	1	2298	1	kraken:taxid|3000715|HumGut_715_689_2	E					GUT_GENOME227626.fna.gz	ftp://ftp.ebi.ac.uk/pub/databases/metagenomics/mgnify_genomes/human-gut/2019_09/all_genomes/MGYG-HGUT-013/MGYG-HGUT-01338/genomes4/GUT_GENOME227626.gff.gz
HumGut_1547	3001547	d__Bacteria;p__Firmicutes_A;c__Clostridia;o__Lachnospirales;f__Lachnospiraceae;g__Blautia_A;s__Blautia_A wexlerae	1547	75	1121115	Blautia wexlerae DSM 19850	strain	0.909378	1814	62.66	0.63	0.4173	1715037	UHGG	MAG	1	6	1	kraken:taxid|3001547|HumGut_1547_4_51	E					GUT_GENOME027820.fna.gz	ftp://ftp.ebi.ac.uk/pub/databases/metagenomics/mgnify_genomes/human-gut/2019_09/all_genomes/MGYG-HGUT-013/MGYG-HGUT-01338/genomes1/GUT_GENOME027820.gff.gz
HumGut_2185	3002185	d__Bacteria;p__Firmicutes_A;c__Clostridia;o__Lachnospirales;f__Lachnospiraceae;g__Fusicatenibacter;s__Fusicatenibacter saccharivorans	2185	11	1150298	Fusicatenibacter saccharivorans	species	0.903632	1791	59.17	1.08	0.4931	1466082	UHGG	MAG	2	3317	1	kraken:taxid|3002185|HumGut_2185_36_3	E					GUT_GENOME160872.fna.gz	ftp://ftp.ebi.ac.uk/pub/databases/metagenomics/mgnify_genomes/human-gut/2019_09/all_genomes/MGYG-HGUT-002/MGYG-HGUT-00251/genomes3/GUT_GENOME160872.gff.gz
HumGut_1178	3001178	d__Bacteria;p__Firmicutes_A;c__Clostridia;o__Lachnospirales;f__Lachnospiraceae;g__Fusicatenibacter;s__Fusicatenibacter saccharivorans	1178	11	1150298	Fusicatenibacter saccharivorans	species	0.912541	1786	55.13	0	0.4944	1514204	UHGG	MAG	2	3317	1	kraken:taxid|3001178|HumGut_1178_98_1	E					GUT_GENOME196125.fna.gz	ftp://ftp.ebi.ac.uk/pub/databases/metagenomics/mgnify_genomes/human-gut/2019_09/all_genomes/MGYG-HGUT-002/MGYG-HGUT-00251/genomes5/GUT_GENOME196125.gff.gz
HumGut_1458	3001458	d__Bacteria;p__Firmicutes_A;c__Clostridia;o__Lachnospirales;f__Lachnospiraceae;g__Fusicatenibacter;s__Fusicatenibacter saccharivorans	1458	11	1150298	Fusicatenibacter saccharivorans	species	0.910186	1778	69.33	1.61	0.4884	1835686	UHGG	MAG	3	3317	1	kraken:taxid|3001458|HumGut_1458_158_3	E					GUT_GENOME161054.fna.gz	ftp://ftp.ebi.ac.uk/pub/databases/metagenomics/mgnify_genomes/human-gut/2019_09/all_genomes/MGYG-HGUT-002/MGYG-HGUT-00251/genomes1/GUT_GENOME161054.gff.gz
HumGut_2045	3002045	d__Bacteria;p__Firmicutes_A;c__Clostridia;o__Lachnospirales;f__Lachnospiraceae;g__Fusicatenibacter;s__Fusicatenibacter saccharivorans	2045	11	1150298	Fusicatenibacter saccharivorans	species	0.904918	1776	68.46	2.69	0.4976	1781419	UHGG	MAG	1	3317	1	kraken:taxid|3002045|HumGut_2045_154_3	E					GUT_GENOME160733.fna.gz	ftp://ftp.ebi.ac.uk/pub/databases/metagenomics/mgnify_genomes/human-gut/2019_09/all_genomes/MGYG-HGUT-002/MGYG-HGUT-00251/genomes3/GUT_GENOME160733.gff.gz
HumGut_771	3000771	d__Bacteria;p__Firmicutes_A;c__Clostridia;o__Lachnospirales;f__Lachnospiraceae;g__Fusicatenibacter;s__Fusicatenibacter saccharivorans	771	11	1150298	Fusicatenibacter saccharivorans	species	0.916151	1772	58.76	1.69	0.494	1470039	UHGG	MAG	5	3317	1	kraken:taxid|3000771|HumGut_771_53_5	E					GUT_GENOME196901.fna.gz	ftp://ftp.ebi.ac.uk/pub/databases/metagenomics/mgnify_genomes/human-gut/2019_09/all_genomes/MGYG-HGUT-002/MGYG-HGUT-00251/genomes4/GUT_GENOME196901.gff.gz
HumGut_2391	3002391	d__Bacteria;p__Firmicutes_A;c__Clostridia;o__Lachnospirales;f__Lachnospiraceae;g__Fusicatenibacter;s__Fusicatenibacter saccharivorans	2391	11	1150298	Fusicatenibacter saccharivorans	species	0.902034	1771	71.71	1.5	0.4957	1826469	UHGG	MAG	4	3317	1	kraken:taxid|3002391|HumGut_2391_148_3	E					GUT_GENOME171856.fna.gz	ftp://ftp.ebi.ac.uk/pub/databases/metagenomics/mgnify_genomes/human-gut/2019_09/all_genomes/MGYG-HGUT-002/MGYG-HGUT-00251/genomes4/GUT_GENOME171856.gff.gz
HumGut_1768	3001768	d__Bacteria;p__Firmicutes_A;c__Clostridia;o__Lachnospirales;f__Lachnospiraceae;g__Fusicatenibacter;s__Fusicatenibacter saccharivorans	1768	11	1150298	Fusicatenibacter saccharivorans	species	0.907395	1767	78.59	4.22	0.4937	2080272	UHGG	MAG	3	3317	1	kraken:taxid|3001768|HumGut_1768_15_8	E					GUT_GENOME163076.fna.gz	ftp://ftp.ebi.ac.uk/pub/databases/metagenomics/mgnify_genomes/human-gut/2019_09/all_genomes/MGYG-HGUT-002/MGYG-HGUT-00251/genomes1/GUT_GENOME163076.gff.gz
HumGut_1915	3001915	d__Bacteria;p__Firmicutes_A;c__Clostridia;o__Lachnospirales;f__Lachnospiraceae;g__Fusicatenibacter;s__Fusicatenibacter saccharivorans	1915	11	1150298	Fusicatenibacter saccharivorans	species	0.90606	1767	73.9	2.53	0.4894	2145049	UHGG	MAG	1	3317	1	kraken:taxid|3001915|HumGut_1915_76_2	E					GUT_GENOME209911.fna.gz	ftp://ftp.ebi.ac.uk/pub/databases/metagenomics/mgnify_genomes/human-gut/2019_09/all_genomes/MGYG-HGUT-002/MGYG-HGUT-00251/genomes5/GUT_GENOME209911.gff.gz
HumGut_1977	3001977	d__Bacteria;p__Firmicutes_A;c__Clostridia;o__Lachnospirales;f__Lachnospiraceae;g__Fusicatenibacter;s__Fusicatenibacter saccharivorans	1977	11	1150298	Fusicatenibacter saccharivorans	species	0.905431	1767	50.16	0	0.4892	2066653	UHGG	MAG	2	3317	1	kraken:taxid|3001977|HumGut_1977_174_3	E					GUT_GENOME170264.fna.gz	ftp://ftp.ebi.ac.uk/pub/databases/metagenomics/mgnify_genomes/human-gut/2019_09/all_genomes/MGYG-HGUT-002/MGYG-HGUT-00251/genomes6/GUT_GENOME170264.gff.gz
HumGut_2116	3002116	d__Bacteria;p__Firmicutes_A;c__Clostridia;o__Lachnospirales;f__Lachnospiraceae;g__Fusicatenibacter;s__Fusicatenibacter saccharivorans	2116	11	1150298	Fusicatenibacter saccharivorans	species	0.904322	1767	78.76	1.9	0.4936	2030054	UHGG	MAG	2	3317	1	kraken:taxid|3002116|HumGut_2116_99_3	E					GUT_GENOME161022.fna.gz	ftp://ftp.ebi.ac.uk/pub/databases/metagenomics/mgnify_genomes/human-gut/2019_09/all_genomes/MGYG-HGUT-002/MGYG-HGUT-00251/genomes2/GUT_GENOME161022.gff.gz
HumGut_2272	3002272	d__Bacteria;p__Firmicutes_A;c__Clostridia;o__Lachnospirales;f__Lachnospiraceae;g__Fusicatenibacter;s__Fusicatenibacter saccharivorans	2272	11	1150298	Fusicatenibacter saccharivorans	species	0.902873	1766	61.36	0.21	0.4793	2134329	UHGG	MAG	2	3317	1	kraken:taxid|3002272|HumGut_2272_48_6	E					GUT_GENOME198423.fna.gz	ftp://ftp.ebi.ac.uk/pub/databases/metagenomics/mgnify_genomes/human-gut/2019_09/all_genomes/MGYG-HGUT-002/MGYG-HGUT-00251/genomes6/GUT_GENOME198423.gff.gz
HumGut_1061	3001061	d__Bacteria;p__Firmicutes_A;c__Clostridia;o__Lachnospirales;f__Lachnospiraceae;g__Blautia_A;s__Blautia_A wexlerae	1061	75	2293212	Ruminococcus sp. AM40-10AC	species	0.913505	1765	71.12	1	0.4075	2552233	UHGG	MAG	1	6	1	kraken:taxid|3001061|HumGut_1061_10_5	E					GUT_GENOME261834.fna.gz	ftp://ftp.ebi.ac.uk/pub/databases/metagenomics/mgnify_genomes/human-gut/2019_09/all_genomes/MGYG-HGUT-013/MGYG-HGUT-01338/genomes4/GUT_GENOME261834.gff.gz
HumGut_2438	3002438	d__Bacteria;p__Firmicutes_A;c__Clostridia;o__Lachnospirales;f__Lachnospiraceae;g__Fusicatenibacter;s__Fusicatenibacter saccharivorans	2438	11	1150298	Fusicatenibacter saccharivorans	species	0.901651	1765	61.4	1.66	0.4915	1589024	UHGG	MAG	1	3317	1	kraken:taxid|3002438|HumGut_2438_221_6	E					GUT_GENOME076853.fna.gz	ftp://ftp.ebi.ac.uk/pub/databases/metagenomics/mgnify_genomes/human-gut/2019_09/all_genomes/MGYG-HGUT-002/MGYG-HGUT-00251/genomes5/GUT_GENOME076853.gff.gz
HumGut_64	3000064	d__Bacteria;p__Firmicutes_A;c__Clostridia;o__Lachnospirales;f__Lachnospiraceae;g__Fusicatenibacter;s__Fusicatenibacter saccharivorans	64	11	1150298	Fusicatenibacter saccharivorans	species	0.930188	1764	88.95	3.8	0.498	3217640	UHGG	MAG	2879	3317	1	kraken:taxid|3000064|HumGut_64_357_3	E					GUT_GENOME238087.fna.gz	ftp://ftp.ebi.ac.uk/pub/databases/metagenomics/mgnify_genomes/human-gut/2019_09/all_genomes/MGYG-HGUT-002/MGYG-HGUT-00251/genomes7/GUT_GENOME238087.gff.gz
HumGut_2712	3002712	d__Bacteria;p__Firmicutes_A;c__Clostridia;o__Lachnospirales;f__Lachnospiraceae;g__Fusicatenibacter;s__Fusicatenibacter saccharivorans	2712	11	1150298	Fusicatenibacter saccharivorans	species	0.899198	1764	59.67	1.06	0.4985	1470231	UHGG	MAG	4	3317	1	kraken:taxid|3002712|HumGut_2712_585_2	E					GUT_GENOME229161.fna.gz	ftp://ftp.ebi.ac.uk/pub/databases/metagenomics/mgnify_genomes/human-gut/2019_09/all_genomes/MGYG-HGUT-002/MGYG-HGUT-00251/genomes3/GUT_GENOME229161.gff.gz
HumGut_1112	3001112	d__Bacteria;p__Firmicutes_A;c__Clostridia;o__Lachnospirales;f__Lachnospiraceae;g__Blautia_A;s__Blautia_A wexlerae	1112	3	2293212	Ruminococcus sp. AM40-10AC	species	0.912965	1763	83.04	1.27	0.4111	2981569	UHGG	MAG	2	2298	1	kraken:taxid|3001112|HumGut_1112_5_15	E					GUT_GENOME100131.fna.gz	ftp://ftp.ebi.ac.uk/pub/databases/metagenomics/mgnify_genomes/human-gut/2019_09/all_genomes/MGYG-HGUT-013/MGYG-HGUT-01338/genomes2/GUT_GENOME100131.gff.gz
HumGut_1848	3001848	d__Bacteria;p__Firmicutes_A;c__Clostridia;o__Lachnospirales;f__Lachnospiraceae;g__Fusicatenibacter;s__Fusicatenibacter saccharivorans	1848	11	1150298	Fusicatenibacter saccharivorans	species	0.906634	1763	79.11	3.15	0.4792	2480999	UHGG	MAG	1	3317	1	kraken:taxid|3001848|HumGut_1848_73_2	E					GUT_GENOME224524.fna.gz	ftp://ftp.ebi.ac.uk/pub/databases/metagenomics/mgnify_genomes/human-gut/2019_09/all_genomes/MGYG-HGUT-002/MGYG-HGUT-00251/genomes6/GUT_GENOME224524.gff.gz
HumGut_2699	3002699	d__Bacteria;p__Firmicutes_A;c__Clostridia;o__Lachnospirales;f__Lachnospiraceae;g__Fusicatenibacter;s__Fusicatenibacter saccharivorans	2699	11	1150298	Fusicatenibacter saccharivorans	species	0.899318	1763	61.54	1.69	0.489	1758894	UHGG	MAG	1	3317	1	kraken:taxid|3002699|HumGut_2699_317_1	E					GUT_GENOME068370.fna.gz	ftp://ftp.ebi.ac.uk/pub/databases/metagenomics/mgnify_genomes/human-gut/2019_09/all_genomes/MGYG-HGUT-002/MGYG-HGUT-00251/genomes5/GUT_GENOME068370.gff.gz
HumGut_951	3000951	d__Bacteria;p__Firmicutes_A;c__Clostridia;o__Lachnospirales;f__Lachnospiraceae;g__Blautia_A;s__Blautia_A wexlerae	951	3	1121115	Blautia wexlerae DSM 19850	strain	0.914408	1760	74.81	4.07	0.4154	3690434	UHGG	MAG	1	2298	1	kraken:taxid|3000951|HumGut_951_106_5	E					GUT_GENOME088470.fna.gz	ftp://ftp.ebi.ac.uk/pub/databases/metagenomics/mgnify_genomes/human-gut/2019_09/all_genomes/MGYG-HGUT-013/MGYG-HGUT-01338/genomes5/GUT_GENOME088470.gff.gz
HumGut_1640	3001640	d__Bacteria;p__Firmicutes_A;c__Clostridia;o__Lachnospirales;f__Lachnospiraceae;g__Fusicatenibacter;s__Fusicatenibacter saccharivorans	1640	11	1150298	Fusicatenibacter saccharivorans	species	0.90855	1758	78.48	2.17	0.4966	2474978	UHGG	MAG	6	3317	1	kraken:taxid|3001640|HumGut_1640_251_3	E					GUT_GENOME228429.fna.gz	ftp://ftp.ebi.ac.uk/pub/databases/metagenomics/mgnify_genomes/human-gut/2019_09/all_genomes/MGYG-HGUT-002/MGYG-HGUT-00251/genomes3/GUT_GENOME228429.gff.gz
HumGut_2009	3002009	d__Bacteria;p__Firmicutes_A;c__Clostridia;o__Lachnospirales;f__Lachnospiraceae;g__Fusicatenibacter;s__Fusicatenibacter saccharivorans	2009	11	1150298	Fusicatenibacter saccharivorans	species	0.905287	1758	66.89	3.29	0.491	2111958	UHGG	MAG	2	3317	1	kraken:taxid|3002009|HumGut_2009_85_2	E					GUT_GENOME042733.fna.gz	ftp://ftp.ebi.ac.uk/pub/databases/metagenomics/mgnify_genomes/human-gut/2019_09/all_genomes/MGYG-HGUT-002/MGYG-HGUT-00251/genomes4/GUT_GENOME042733.gff.gz
HumGut_1733	3001733	d__Bacteria;p__Firmicutes_A;c__Clostridia;o__Lachnospirales;f__Lachnospiraceae;g__Fusicatenibacter;s__Fusicatenibacter saccharivorans	1733	11	1150298	Fusicatenibacter saccharivorans	species	0.907769	1757	64.67	2.7	0.4904	1929359	UHGG	MAG	1	3317	1	kraken:taxid|3001733|HumGut_1733_283_1	E					GUT_GENOME161150.fna.gz	ftp://ftp.ebi.ac.uk/pub/databases/metagenomics/mgnify_genomes/human-gut/2019_09/all_genomes/MGYG-HGUT-002/MGYG-HGUT-00251/genomes7/GUT_GENOME161150.gff.gz
HumGut_3253	3003253	d__Bacteria;p__Firmicutes_A;c__Clostridia;o__Lachnospirales;f__Lachnospiraceae;g__Fusicatenibacter;s__Fusicatenibacter saccharivorans	3253	11	1150298	Fusicatenibacter saccharivorans	species	0.894654	1757	66.14	1.13	0.4843	2006951	UHGG	MAG	1	3317	1	kraken:taxid|3003253|HumGut_3253_12_7	E					GUT_GENOME196441.fna.gz	ftp://ftp.ebi.ac.uk/pub/databases/metagenomics/mgnify_genomes/human-gut/2019_09/all_genomes/MGYG-HGUT-002/MGYG-HGUT-00251/genomes2/GUT_GENOME196441.gff.gz
HumGut_2882	3002882	d__Bacteria;p__Firmicutes_A;c__Clostridia;o__Lachnospirales;f__Lachnospiraceae;g__Fusicatenibacter;s__Fusicatenibacter saccharivorans	2882	11	1150298	Fusicatenibacter saccharivorans	species	0.897756	1755	77.46	3.11	0.493	1801854	UHGG	MAG	1	3317	1	kraken:taxid|3002882|HumGut_2882_64_3	E					GUT_GENOME103681.fna.gz	ftp://ftp.ebi.ac.uk/pub/databases/metagenomics/mgnify_genomes/human-gut/2019_09/all_genomes/MGYG-HGUT-002/MGYG-HGUT-00251/genomes2/GUT_GENOME103681.gff.gz
HumGut_2952	3002952	d__Bacteria;p__Firmicutes_A;c__Clostridia;o__Lachnospirales;f__Lachnospiraceae;g__Fusicatenibacter;s__Fusicatenibacter saccharivorans	2952	11	1150298	Fusicatenibacter saccharivorans	species	0.897261	1755	61.42	0.63	0.4938	1567766	UHGG	MAG	2	3317	1	kraken:taxid|3002952|HumGut_2952_272_3	E					GUT_GENOME068904.fna.gz	ftp://ftp.ebi.ac.uk/pub/databases/metagenomics/mgnify_genomes/human-gut/2019_09/all_genomes/MGYG-HGUT-002/MGYG-HGUT-00251/genomes7/GUT_GENOME068904.gff.gz
HumGut_1870	3001870	d__Bacteria;p__Firmicutes_A;c__Clostridia;o__Lachnospirales;f__Lachnospiraceae;g__Fusicatenibacter;s__Fusicatenibacter saccharivorans	1870	11	1150298	Fusicatenibacter saccharivorans	species	0.906476	1754	68.49	1.9	0.4878	1884888	UHGG	MAG	1	3317	1	kraken:taxid|3001870|HumGut_1870_140_3	E					GUT_GENOME196939.fna.gz	ftp://ftp.ebi.ac.uk/pub/databases/metagenomics/mgnify_genomes/human-gut/2019_09/all_genomes/MGYG-HGUT-002/MGYG-HGUT-00251/genomes4/GUT_GENOME196939.gff.gz
HumGut_3088	3003088	d__Bacteria;p__Firmicutes_A;c__Clostridia;o__Lachnospirales;f__Lachnospiraceae;g__Fusicatenibacter;s__Fusicatenibacter saccharivorans	3088	11	1150298	Fusicatenibacter saccharivorans	species	0.896134	1754	62.87	2.48	0.483	1575597	UHGG	MAG	1	3317	1	kraken:taxid|3003088|HumGut_3088_53_3	E					GUT_GENOME058186.fna.gz	ftp://ftp.ebi.ac.uk/pub/databases/metagenomics/mgnify_genomes/human-gut/2019_09/all_genomes/MGYG-HGUT-002/MGYG-HGUT-00251/genomes1/GUT_GENOME058186.gff.gz
HumGut_3519	3003519	d__Bacteria;p__Firmicutes_A;c__Clostridia;o__Lachnospirales;f__Lachnospiraceae;g__Fusicatenibacter;s__Fusicatenibacter saccharivorans	3519	11	1150298	Fusicatenibacter saccharivorans	species	0.892495	1754	72.58	0	0.4889	1952270	UHGG	MAG	1	3317	1	kraken:taxid|3003519|HumGut_3519_337_2	E					GUT_GENOME196368.fna.gz	ftp://ftp.ebi.ac.uk/pub/databases/metagenomics/mgnify_genomes/human-gut/2019_09/all_genomes/MGYG-HGUT-002/MGYG-HGUT-00251/genomes6/GUT_GENOME196368.gff.gz
HumGut_1544	3001544	d__Bacteria;p__Firmicutes_A;c__Clostridia;o__Lachnospirales;f__Lachnospiraceae;g__Fusicatenibacter;s__Fusicatenibacter saccharivorans	1544	11	1150298	Fusicatenibacter saccharivorans	species	0.90939	1753	79.21	3.86	0.4927	2235733	UHGG	MAG	2	3317	1	kraken:taxid|3001544|HumGut_1544_245_2	E					GUT_GENOME224237.fna.gz	ftp://ftp.ebi.ac.uk/pub/databases/metagenomics/mgnify_genomes/human-gut/2019_09/all_genomes/MGYG-HGUT-002/MGYG-HGUT-00251/genomes7/GUT_GENOME224237.gff.gz
HumGut_4457	3004457	d__Bacteria;p__Firmicutes_A;c__Clostridia;o__Lachnospirales;f__Lachnospiraceae;g__Fusicatenibacter;s__Fusicatenibacter saccharivorans	4457	11	1150298	Fusicatenibacter saccharivorans	species	0.884184	1753	55.42	0	0.4939	1641592	UHGG	MAG	1	3317	1	kraken:taxid|3004457|HumGut_4457_309_1	E					GUT_GENOME065996.fna.gz	ftp://ftp.ebi.ac.uk/pub/databases/metagenomics/mgnify_genomes/human-gut/2019_09/all_genomes/MGYG-HGUT-002/MGYG-HGUT-00251/genomes1/GUT_GENOME065996.gff.gz
HumGut_3010	3003010	d__Bacteria;p__Firmicutes_A;c__Clostridia;o__Lachnospirales;f__Lachnospiraceae;g__Fusicatenibacter;s__Fusicatenibacter saccharivorans	3010	11	1150298	Fusicatenibacter saccharivorans	species	0.89685	1751	74.66	1.58	0.488	2164102	UHGG	MAG	2	3317	1	kraken:taxid|3003010|HumGut_3010_130_3	E					GUT_GENOME114992.fna.gz	ftp://ftp.ebi.ac.uk/pub/databases/metagenomics/mgnify_genomes/human-gut/2019_09/all_genomes/MGYG-HGUT-002/MGYG-HGUT-00251/genomes1/GUT_GENOME114992.gff.gz
HumGut_889	3000889	d__Bacteria;p__Firmicutes_A;c__Clostridia;o__Lachnospirales;f__Lachnospiraceae;g__Blautia_A;s__Blautia_A wexlerae	889	3	657314	Blautia obeum A2-162	strain	0.914837	1748	76.12	4.26	0.4095	4899459	UHGG	MAG	5	2298	1	kraken:taxid|3000889|HumGut_889_10_7	E					GUT_GENOME226403.fna.gz	ftp://ftp.ebi.ac.uk/pub/databases/metagenomics/mgnify_genomes/human-gut/2019_09/all_genomes/MGYG-HGUT-013/MGYG-HGUT-01338/genomes3/GUT_GENOME226403.gff.gz
HumGut_894	3000894	d__Bacteria;p__Firmicutes_A;c__Clostridia;o__Lachnospirales;f__Lachnospiraceae;g__Blautia_A;s__Blautia_A wexlerae	894	3	2293212	Ruminococcus sp. AM40-10AC	species	0.914795	1747	72.15	0	0.4062	2787636	UHGG	MAG	4	2298	1	kraken:taxid|3000894|HumGut_894_5_23	E					GUT_GENOME098701.fna.gz	ftp://ftp.ebi.ac.uk/pub/databases/metagenomics/mgnify_genomes/human-gut/2019_09/all_genomes/MGYG-HGUT-013/MGYG-HGUT-01338/genomes1/GUT_GENOME098701.gff.gz
HumGut_2177	3002177	d__Bacteria;p__Firmicutes_A;c__Clostridia;o__Lachnospirales;f__Lachnospiraceae;g__Fusicatenibacter;s__Fusicatenibacter saccharivorans	2177	11	1150298	Fusicatenibacter saccharivorans	species	0.903682	1747	76.36	2.22	0.4868	2352890	UHGG	MAG	2	3317	1	kraken:taxid|3002177|HumGut_2177_209_2	E					GUT_GENOME205984.fna.gz	ftp://ftp.ebi.ac.uk/pub/databases/metagenomics/mgnify_genomes/human-gut/2019_09/all_genomes/MGYG-HGUT-002/MGYG-HGUT-00251/genomes6/GUT_GENOME205984.gff.gz
HumGut_2561	3002561	d__Bacteria;p__Firmicutes_A;c__Clostridia;o__Lachnospirales;f__Lachnospiraceae;g__Fusicatenibacter;s__Fusicatenibacter saccharivorans	2561	11	1150298	Fusicatenibacter saccharivorans	species	0.900442	1746	72.25	2.47	0.485	2112197	UHGG	MAG	1	3317	1	kraken:taxid|3002561|HumGut_2561_162_2	E					GUT_GENOME204691.fna.gz	ftp://ftp.ebi.ac.uk/pub/databases/metagenomics/mgnify_genomes/human-gut/2019_09/all_genomes/MGYG-HGUT-002/MGYG-HGUT-00251/genomes2/GUT_GENOME204691.gff.gz
HumGut_2417	3002417	d__Bacteria;p__Firmicutes_A;c__Clostridia;o__Lachnospirales;f__Lachnospiraceae;g__Fusicatenibacter;s__Fusicatenibacter saccharivorans	2417	11	1150298	Fusicatenibacter saccharivorans	species	0.901815	1745	65.18	1.58	0.4924	1686748	UHGG	MAG	2	3317	1	kraken:taxid|3002417|HumGut_2417_196_3	E					GUT_GENOME160408.fna.gz	ftp://ftp.ebi.ac.uk/pub/databases/metagenomics/mgnify_genomes/human-gut/2019_09/all_genomes/MGYG-HGUT-002/MGYG-HGUT-00251/genomes4/GUT_GENOME160408.gff.gz
HumGut_4226	3004226	d__Bacteria;p__Firmicutes_A;c__Clostridia;o__Lachnospirales;f__Lachnospiraceae;g__Fusicatenibacter;s__Fusicatenibacter saccharivorans	4226	11	1150298	Fusicatenibacter saccharivorans	species	0.886149	1744	66.62	1.27	0.4929	1722867	UHGG	MAG	1	3317	1	kraken:taxid|3004226|HumGut_4226_164_3	E					GUT_GENOME160389.fna.gz	ftp://ftp.ebi.ac.uk/pub/databases/metagenomics/mgnify_genomes/human-gut/2019_09/all_genomes/MGYG-HGUT-002/MGYG-HGUT-00251/genomes1/GUT_GENOME160389.gff.gz
HumGut_3623	3003623	d__Bacteria;p__Firmicutes_A;c__Clostridia;o__Lachnospirales;f__Lachnospiraceae;g__Fusicatenibacter;s__Fusicatenibacter saccharivorans	3623	11	1150298	Fusicatenibacter saccharivorans	species	0.891501	1743	66.7	1.9	0.4926	1864756	UHGG	MAG	1	3317	1	kraken:taxid|3003623|HumGut_3623_174_2	E					GUT_GENOME271810.fna.gz	ftp://ftp.ebi.ac.uk/pub/databases/metagenomics/mgnify_genomes/human-gut/2019_09/all_genomes/MGYG-HGUT-002/MGYG-HGUT-00251/genomes4/GUT_GENOME271810.gff.gz
HumGut_2014	3002014	d__Bacteria;p__Firmicutes_A;c__Clostridia;o__Lachnospirales;f__Lachnospiraceae;g__Fusicatenibacter;s__Fusicatenibacter saccharivorans	2014	11	1150298	Fusicatenibacter saccharivorans	species	0.905247	1742	59.6	0.63	0.5111	1487633	UHGG	MAG	7	3317	1	kraken:taxid|3002014|HumGut_2014_209_3	E					GUT_GENOME218051.fna.gz	ftp://ftp.ebi.ac.uk/pub/databases/metagenomics/mgnify_genomes/human-gut/2019_09/all_genomes/MGYG-HGUT-002/MGYG-HGUT-00251/genomes2/GUT_GENOME218051.gff.gz
HumGut_3276	3003276	d__Bacteria;p__Firmicutes_A;c__Clostridia;o__Lachnospirales;f__Lachnospiraceae;g__Fusicatenibacter;s__Fusicatenibacter saccharivorans	3276	11	1150298	Fusicatenibacter saccharivorans	species	0.894408	1742	57.19	1.27	0.4944	1605162	UHGG	MAG	1	3317	1	kraken:taxid|3003276|HumGut_3276_16_3	E					GUT_GENOME097134.fna.gz	ftp://ftp.ebi.ac.uk/pub/databases/metagenomics/mgnify_genomes/human-gut/2019_09/all_genomes/MGYG-HGUT-002/MGYG-HGUT-00251/genomes6/GUT_GENOME097134.gff.gz
HumGut_1068	3001068	d__Bacteria;p__Firmicutes_A;c__Clostridia;o__Lachnospirales;f__Lachnospiraceae;g__Fusicatenibacter;s__Fusicatenibacter saccharivorans	1068	11	1150298	Fusicatenibacter saccharivorans	species	0.91336	1741	70.37	1	0.5016	1556210	UHGG	MAG	3	3317	1	kraken:taxid|3001068|HumGut_1068_126_1	E					GUT_GENOME162495.fna.gz	ftp://ftp.ebi.ac.uk/pub/databases/metagenomics/mgnify_genomes/human-gut/2019_09/all_genomes/MGYG-HGUT-002/MGYG-HGUT-00251/genomes6/GUT_GENOME162495.gff.gz
HumGut_2824	3002824	d__Bacteria;p__Firmicutes_A;c__Clostridia;o__Lachnospirales;f__Lachnospiraceae;g__Fusicatenibacter;s__Fusicatenibacter saccharivorans	2824	11	1150298	Fusicatenibacter saccharivorans	species	0.89823	1740	65.18	1.9	0.4925	1957501	UHGG	MAG	1	3317	1	kraken:taxid|3002824|HumGut_2824_374_2	E					GUT_GENOME107453.fna.gz	ftp://ftp.ebi.ac.uk/pub/databases/metagenomics/mgnify_genomes/human-gut/2019_09/all_genomes/MGYG-HGUT-002/MGYG-HGUT-00251/genomes5/GUT_GENOME107453.gff.gz
HumGut_3141	3003141	d__Bacteria;p__Firmicutes_A;c__Clostridia;o__Lachnospirales;f__Lachnospiraceae;g__Fusicatenibacter;s__Fusicatenibacter saccharivorans	3141	11	1150298	Fusicatenibacter saccharivorans	species	0.895638	1740	78.64	3.48	0.4865	2301296	UHGG	MAG	1	3317	1	kraken:taxid|3003141|HumGut_3141_109_3	E					GUT_GENOME211512.fna.gz	ftp://ftp.ebi.ac.uk/pub/databases/metagenomics/mgnify_genomes/human-gut/2019_09/all_genomes/MGYG-HGUT-002/MGYG-HGUT-00251/genomes5/GUT_GENOME211512.gff.gz
HumGut_1413	3001413	d__Bacteria;p__Firmicutes_A;c__Clostridia;o__Lachnospirales;f__Lachnospiraceae;g__Fusicatenibacter;s__Fusicatenibacter saccharivorans	1413	11	1150298	Fusicatenibacter saccharivorans	species	0.910528	1739	77.64	3.56	0.4938	2347673	UHGG	MAG	1	3317	1	kraken:taxid|3001413|HumGut_1413_117_4	E					GUT_GENOME161466.fna.gz	ftp://ftp.ebi.ac.uk/pub/databases/metagenomics/mgnify_genomes/human-gut/2019_09/all_genomes/MGYG-HGUT-002/MGYG-HGUT-00251/genomes1/GUT_GENOME161466.gff.gz
HumGut_3073	3003073	d__Bacteria;p__Firmicutes_A;c__Clostridia;o__Lachnospirales;f__Lachnospiraceae;g__Fusicatenibacter;s__Fusicatenibacter saccharivorans	3073	11	1150298	Fusicatenibacter saccharivorans	species	0.896333	1739	69.56	3.16	0.4951	1812418	UHGG	MAG	1	3317	1	kraken:taxid|3003073|HumGut_3073_20_2	E					GUT_GENOME103472.fna.gz	ftp://ftp.ebi.ac.uk/pub/databases/metagenomics/mgnify_genomes/human-gut/2019_09/all_genomes/MGYG-HGUT-002/MGYG-HGUT-00251/genomes5/GUT_GENOME103472.gff.gz
HumGut_4215	3004215	d__Bacteria;p__Firmicutes_A;c__Clostridia;o__Lachnospirales;f__Lachnospiraceae;g__Fusicatenibacter;s__Fusicatenibacter saccharivorans	4215	11	1150298	Fusicatenibacter saccharivorans	species	0.886264	1739	63.98	2.32	0.496	1508753	UHGG	MAG	1	3317	1	kraken:taxid|3004215|HumGut_4215_133_2	E					GUT_GENOME286788.fna.gz	ftp://ftp.ebi.ac.uk/pub/databases/metagenomics/mgnify_genomes/human-gut/2019_09/all_genomes/MGYG-HGUT-002/MGYG-HGUT-00251/genomes1/GUT_GENOME286788.gff.gz
HumGut_2623	3002623	d__Bacteria;p__Firmicutes_A;c__Clostridia;o__Lachnospirales;f__Lachnospiraceae;g__Fusicatenibacter;s__Fusicatenibacter saccharivorans	2623	11	1150298	Fusicatenibacter saccharivorans	species	0.899857	1738	61.33	0.95	0.4854	1838302	UHGG	MAG	1	3317	1	kraken:taxid|3002623|HumGut_2623_106_3	E					GUT_GENOME130367.fna.gz	ftp://ftp.ebi.ac.uk/pub/databases/metagenomics/mgnify_genomes/human-gut/2019_09/all_genomes/MGYG-HGUT-002/MGYG-HGUT-00251/genomes4/GUT_GENOME130367.gff.gz
HumGut_781	3000781	d__Bacteria;p__Firmicutes_A;c__Clostridia;o__Lachnospirales;f__Lachnospiraceae;g__Blautia_A;s__Blautia_A wexlerae	781	3	2293212	Ruminococcus sp. AM40-10AC	species	0.91602	1737	78.48	4.43	0.4068	3801775	UHGG	MAG	6	2298	2	kraken:taxid|3000781|HumGut_781_43_16	E	kraken:taxid|3000781|HumGut_781_256_7	C			GUT_GENOME088523.fna.gz	ftp://ftp.ebi.ac.uk/pub/databases/metagenomics/mgnify_genomes/human-gut/2019_09/all_genomes/MGYG-HGUT-013/MGYG-HGUT-01338/genomes3/GUT_GENOME088523.gff.gz
HumGut_2508	3002508	d__Bacteria;p__Firmicutes_A;c__Clostridia;o__Lachnospirales;f__Lachnospiraceae;g__Fusicatenibacter;s__Fusicatenibacter saccharivorans	2508	11	1150298	Fusicatenibacter saccharivorans	species	0.900932	1737	68.95	1.59	0.5016	1800621	UHGG	MAG	5	3317	1	kraken:taxid|3002508|HumGut_2508_303_2	E					GUT_GENOME250173.fna.gz	ftp://ftp.ebi.ac.uk/pub/databases/metagenomics/mgnify_genomes/human-gut/2019_09/all_genomes/MGYG-HGUT-002/MGYG-HGUT-00251/genomes3/GUT_GENOME250173.gff.gz
HumGut_3309	3003309	d__Bacteria;p__Firmicutes_A;c__Clostridia;o__Lachnospirales;f__Lachnospiraceae;g__Fusicatenibacter;s__Fusicatenibacter saccharivorans	3309	11	1150298	Fusicatenibacter saccharivorans	species	0.894195	1737	68.24	2.08	0.4959	1847612	UHGG	MAG	1	3317	1	kraken:taxid|3003309|HumGut_3309_24_5	E					GUT_GENOME199769.fna.gz	ftp://ftp.ebi.ac.uk/pub/databases/metagenomics/mgnify_genomes/human-gut/2019_09/all_genomes/MGYG-HGUT-002/MGYG-HGUT-00251/genomes4/GUT_GENOME199769.gff.gz
HumGut_1268	3001268	d__Bacteria;p__Firmicutes_A;c__Clostridia;o__Lachnospirales;f__Lachnospiraceae;g__Fusicatenibacter;s__Fusicatenibacter saccharivorans	1268	11	1150298	Fusicatenibacter saccharivorans	species	0.911707	1735	77.88	3.16	0.496	2174360	UHGG	MAG	6	3317	1	kraken:taxid|3001268|HumGut_1268_314_2	C					GUT_GENOME248719.fna.gz	ftp://ftp.ebi.ac.uk/pub/databases/metagenomics/mgnify_genomes/human-gut/2019_09/all_genomes/MGYG-HGUT-002/MGYG-HGUT-00251/genomes5/GUT_GENOME248719.gff.gz
HumGut_2157	3002157	d__Bacteria;p__Firmicutes_A;c__Clostridia;o__Lachnospirales;f__Lachnospiraceae;g__Fusicatenibacter;s__Fusicatenibacter saccharivorans	2157	11	1150298	Fusicatenibacter saccharivorans	species	0.903902	1735	86.08	0.63	0.4935	2382994	UHGG	MAG	1	3317	1	kraken:taxid|3002157|HumGut_2157_394_1	E					GUT_GENOME097479.fna.gz	ftp://ftp.ebi.ac.uk/pub/databases/metagenomics/mgnify_genomes/human-gut/2019_09/all_genomes/MGYG-HGUT-002/MGYG-HGUT-00251/genomes1/GUT_GENOME097479.gff.gz
HumGut_2863	3002863	d__Bacteria;p__Firmicutes_A;c__Clostridia;o__Lachnospirales;f__Lachnospiraceae;g__Fusicatenibacter;s__Fusicatenibacter saccharivorans	2863	11	1150298	Fusicatenibacter saccharivorans	species	0.897903	1734	80.74	1.9	0.4874	2383073	UHGG	MAG	1	3317	1	kraken:taxid|3002863|HumGut_2863_402_1	E					GUT_GENOME163523.fna.gz	ftp://ftp.ebi.ac.uk/pub/databases/metagenomics/mgnify_genomes/human-gut/2019_09/all_genomes/MGYG-HGUT-002/MGYG-HGUT-00251/genomes4/GUT_GENOME163523.gff.gz
HumGut_3751	3003751	d__Bacteria;p__Firmicutes_A;c__Clostridia;o__Lachnospirales;f__Lachnospiraceae;g__Fusicatenibacter;s__Fusicatenibacter saccharivorans	3751	11	1150298	Fusicatenibacter saccharivorans	species	0.890199	1734	73.61	4.59	0.4897	2158415	UHGG	MAG	1	3317	1	kraken:taxid|3003751|HumGut_3751_287_2	E					GUT_GENOME015272.fna.gz	ftp://ftp.ebi.ac.uk/pub/databases/metagenomics/mgnify_genomes/human-gut/2019_09/all_genomes/MGYG-HGUT-002/MGYG-HGUT-00251/genomes5/GUT_GENOME015272.gff.gz
HumGut_2974	3002974	d__Bacteria;p__Firmicutes_A;c__Clostridia;o__Lachnospirales;f__Lachnospiraceae;g__Fusicatenibacter;s__Fusicatenibacter saccharivorans	2974	11	1150298	Fusicatenibacter saccharivorans	species	0.897141	1732	69.48	0.74	0.4815	2027050	UHGG	MAG	1	3317	1	kraken:taxid|3002974|HumGut_2974_252_1	E					GUT_GENOME285751.fna.gz	ftp://ftp.ebi.ac.uk/pub/databases/metagenomics/mgnify_genomes/human-gut/2019_09/all_genomes/MGYG-HGUT-002/MGYG-HGUT-00251/genomes3/GUT_GENOME285751.gff.gz
HumGut_1907	3001907	d__Bacteria;p__Firmicutes_A;c__Clostridia;o__Lachnospirales;f__Lachnospiraceae;g__Fusicatenibacter;s__Fusicatenibacter saccharivorans	1907	11	1150298	Fusicatenibacter saccharivorans	species	0.906123	1730	65.94	1.8	0.4965	1855026	UHGG	MAG	1	3317	1	kraken:taxid|3001907|HumGut_1907_126_3	E					GUT_GENOME209891.fna.gz	ftp://ftp.ebi.ac.uk/pub/databases/metagenomics/mgnify_genomes/human-gut/2019_09/all_genomes/MGYG-HGUT-002/MGYG-HGUT-00251/genomes2/GUT_GENOME209891.gff.gz
HumGut_3838	3003838	d__Bacteria;p__Firmicutes_A;c__Clostridia;o__Lachnospirales;f__Lachnospiraceae;g__Fusicatenibacter;s__Fusicatenibacter saccharivorans	3838	11	1150298	Fusicatenibacter saccharivorans	species	0.889461	1730	61.44	1.58	0.4925	1684526	UHGG	MAG	1	3317	1	kraken:taxid|3003838|HumGut_3838_303_1	B					GUT_GENOME120222.fna.gz	ftp://ftp.ebi.ac.uk/pub/databases/metagenomics/mgnify_genomes/human-gut/2019_09/all_genomes/MGYG-HGUT-002/MGYG-HGUT-00251/genomes4/GUT_GENOME120222.gff.gz
HumGut_3677	3003677	d__Bacteria;p__Firmicutes_A;c__Clostridia;o__Lachnospirales;f__Lachnospiraceae;g__Fusicatenibacter;s__Fusicatenibacter saccharivorans	3677	11	1150298	Fusicatenibacter saccharivorans	species	0.890988	1727	60.98	1.37	0.4817	1894841	UHGG	MAG	1	3317	1	kraken:taxid|3003677|HumGut_3677_89_4	E					GUT_GENOME108972.fna.gz	ftp://ftp.ebi.ac.uk/pub/databases/metagenomics/mgnify_genomes/human-gut/2019_09/all_genomes/MGYG-HGUT-002/MGYG-HGUT-00251/genomes6/GUT_GENOME108972.gff.gz
HumGut_4027	3004027	d__Bacteria;p__Firmicutes_A;c__Clostridia;o__Lachnospirales;f__Lachnospiraceae;g__Fusicatenibacter;s__Fusicatenibacter saccharivorans	4027	11	1150298	Fusicatenibacter saccharivorans	species	0.887884	1727	73.52	1.44	0.4846	2360206	UHGG	MAG	1	3317	1	kraken:taxid|3004027|HumGut_4027_96_3	E					GUT_GENOME164107.fna.gz	ftp://ftp.ebi.ac.uk/pub/databases/metagenomics/mgnify_genomes/human-gut/2019_09/all_genomes/MGYG-HGUT-002/MGYG-HGUT-00251/genomes5/GUT_GENOME164107.gff.gz
HumGut_2557	3002557	d__Bacteria;p__Firmicutes_A;c__Clostridia;o__Lachnospirales;f__Lachnospiraceae;g__Fusicatenibacter;s__Fusicatenibacter saccharivorans	2557	11	1150298	Fusicatenibacter saccharivorans	species	0.900462	1726	68.96	3.29	0.4921	1965709	UHGG	MAG	2	3317	1	kraken:taxid|3002557|HumGut_2557_172_1	E					GUT_GENOME205717.fna.gz	ftp://ftp.ebi.ac.uk/pub/databases/metagenomics/mgnify_genomes/human-gut/2019_09/all_genomes/MGYG-HGUT-002/MGYG-HGUT-00251/genomes6/GUT_GENOME205717.gff.gz
HumGut_2275	3002275	d__Bacteria;p__Firmicutes_A;c__Clostridia;o__Lachnospirales;f__Lachnospiraceae;g__Fusicatenibacter;s__Fusicatenibacter saccharivorans	2275	11	1150298	Fusicatenibacter saccharivorans	species	0.902861	1725	73.15	2.22	0.4933	2105393	UHGG	MAG	3	3317	1	kraken:taxid|3002275|HumGut_2275_97_4	E					GUT_GENOME187490.fna.gz	ftp://ftp.ebi.ac.uk/pub/databases/metagenomics/mgnify_genomes/human-gut/2019_09/all_genomes/MGYG-HGUT-002/MGYG-HGUT-00251/genomes7/GUT_GENOME187490.gff.gz
HumGut_2759	3002759	d__Bacteria;p__Firmicutes_A;c__Clostridia;o__Lachnospirales;f__Lachnospiraceae;g__Fusicatenibacter;s__Fusicatenibacter saccharivorans	2759	11	1150298	Fusicatenibacter saccharivorans	species	0.898812	1725	61.01	1.9	0.4897	1741494	UHGG	MAG	1	3317	1	kraken:taxid|3002759|HumGut_2759_160_3	E					GUT_GENOME163617.fna.gz	ftp://ftp.ebi.ac.uk/pub/databases/metagenomics/mgnify_genomes/human-gut/2019_09/all_genomes/MGYG-HGUT-002/MGYG-HGUT-00251/genomes5/GUT_GENOME163617.gff.gz
HumGut_3729	3003729	d__Bacteria;p__Firmicutes_A;c__Clostridia;o__Lachnospirales;f__Lachnospiraceae;g__Fusicatenibacter;s__Fusicatenibacter saccharivorans	3729	11	1150298	Fusicatenibacter saccharivorans	species	0.890515	1724	64.46	1.9	0.4826	1998758	UHGG	MAG	1	3317	1	kraken:taxid|3003729|HumGut_3729_286_2	E					GUT_GENOME116445.fna.gz	ftp://ftp.ebi.ac.uk/pub/databases/metagenomics/mgnify_genomes/human-gut/2019_09/all_genomes/MGYG-HGUT-002/MGYG-HGUT-00251/genomes6/GUT_GENOME116445.gff.gz
HumGut_2826	3002826	d__Bacteria;p__Firmicutes_A;c__Clostridia;o__Lachnospirales;f__Lachnospiraceae;g__Fusicatenibacter;s__Fusicatenibacter saccharivorans	2826	11	1150298	Fusicatenibacter saccharivorans	species	0.898221	1722	75.78	1.99	0.4865	2182311	UHGG	MAG	1	3317	1	kraken:taxid|3002826|HumGut_2826_106_6	E					GUT_GENOME002911.fna.gz	ftp://ftp.ebi.ac.uk/pub/databases/metagenomics/mgnify_genomes/human-gut/2019_09/all_genomes/MGYG-HGUT-002/MGYG-HGUT-00251/genomes4/GUT_GENOME002911.gff.gz
HumGut_3152	3003152	d__Bacteria;p__Firmicutes_A;c__Clostridia;o__Lachnospirales;f__Lachnospiraceae;g__Fusicatenibacter;s__Fusicatenibacter saccharivorans	3152	11	1150298	Fusicatenibacter saccharivorans	species	0.895512	1721	65.73	3.11	0.4992	1668070	UHGG	MAG	1	3317	1	kraken:taxid|3003152|HumGut_3152_68_3	E					GUT_GENOME122791.fna.gz	ftp://ftp.ebi.ac.uk/pub/databases/metagenomics/mgnify_genomes/human-gut/2019_09/all_genomes/MGYG-HGUT-002/MGYG-HGUT-00251/genomes6/GUT_GENOME122791.gff.gz
HumGut_3676	3003676	d__Bacteria;p__Firmicutes_A;c__Clostridia;o__Lachnospirales;f__Lachnospiraceae;g__Fusicatenibacter;s__Fusicatenibacter saccharivorans	3676	11	1150298	Fusicatenibacter saccharivorans	species	0.890997	1721	62.07	0.84	0.4877	1871755	UHGG	MAG	1	3317	1	kraken:taxid|3003676|HumGut_3676_127_4	E					GUT_GENOME202238.fna.gz	ftp://ftp.ebi.ac.uk/pub/databases/metagenomics/mgnify_genomes/human-gut/2019_09/all_genomes/MGYG-HGUT-002/MGYG-HGUT-00251/genomes7/GUT_GENOME202238.gff.gz
HumGut_3299	3003299	d__Bacteria;p__Firmicutes_A;c__Clostridia;o__Lachnospirales;f__Lachnospiraceae;g__Fusicatenibacter;s__Fusicatenibacter saccharivorans	3299	11	1150298	Fusicatenibacter saccharivorans	species	0.89426	1718	67.41	2.53	0.4942	1776844	UHGG	MAG	2	3317	1	kraken:taxid|3003299|HumGut_3299_139_2	E					GUT_GENOME003329.fna.gz	ftp://ftp.ebi.ac.uk/pub/databases/metagenomics/mgnify_genomes/human-gut/2019_09/all_genomes/MGYG-HGUT-002/MGYG-HGUT-00251/genomes6/GUT_GENOME003329.gff.gz
HumGut_941	3000941	d__Bacteria;p__Firmicutes_A;c__Clostridia;o__Lachnospirales;f__Lachnospiraceae;g__Blautia_A;s__Blautia_A wexlerae	941	3	2293212	Ruminococcus sp. AM40-10AC	species	0.914458	1715	60.76	0	0.4058	2826282	UHGG	MAG	1	2298	1	kraken:taxid|3000941|HumGut_941_9_21	E					GUT_GENOME248387.fna.gz	ftp://ftp.ebi.ac.uk/pub/databases/metagenomics/mgnify_genomes/human-gut/2019_09/all_genomes/MGYG-HGUT-013/MGYG-HGUT-01338/genomes3/GUT_GENOME248387.gff.gz
HumGut_3885	3003885	d__Bacteria;p__Firmicutes_A;c__Clostridia;o__Lachnospirales;f__Lachnospiraceae;g__Fusicatenibacter;s__Fusicatenibacter saccharivorans	3885	11	1150298	Fusicatenibacter saccharivorans	species	0.889146	1696	66.53	2.41	0.4888	1930746	UHGG	MAG	1	3317	1	kraken:taxid|3003885|HumGut_3885_178_2	E					GUT_GENOME245494.fna.gz	ftp://ftp.ebi.ac.uk/pub/databases/metagenomics/mgnify_genomes/human-gut/2019_09/all_genomes/MGYG-HGUT-002/MGYG-HGUT-00251/genomes2/GUT_GENOME245494.gff.gz
HumGut_3134	3003134	d__Bacteria;p__Firmicutes_A;c__Clostridia;o__Lachnospirales;f__Lachnospiraceae;g__Fusicatenibacter;s__Fusicatenibacter saccharivorans	3134	11	1150298	Fusicatenibacter saccharivorans	species	0.895679	1690	72.49	1.27	0.4911	1993426	UHGG	MAG	1	3317	1	kraken:taxid|3003134|HumGut_3134_159_3	E					GUT_GENOME159814.fna.gz	ftp://ftp.ebi.ac.uk/pub/databases/metagenomics/mgnify_genomes/human-gut/2019_09/all_genomes/MGYG-HGUT-002/MGYG-HGUT-00251/genomes1/GUT_GENOME159814.gff.gz
HumGut_636	3000636	d__Bacteria;p__Firmicutes_A;c__Clostridia;o__Lachnospirales;f__Lachnospiraceae;g__Fusicatenibacter;s__Fusicatenibacter saccharivorans	636	11	1150298	Fusicatenibacter saccharivorans	species	0.91768	1679	61.4	1.75	0.4919	1750626	UHGG	MAG	5	3317	1	kraken:taxid|3000636|HumGut_636_1_14	E					GUT_GENOME088537.fna.gz	ftp://ftp.ebi.ac.uk/pub/databases/metagenomics/mgnify_genomes/human-gut/2019_09/all_genomes/MGYG-HGUT-002/MGYG-HGUT-00251/genomes6/GUT_GENOME088537.gff.gz
HumGut_2797	3002797	d__Bacteria;p__Firmicutes_A;c__Clostridia;o__Lachnospirales;f__Lachnospiraceae;g__Fusicatenibacter;s__Fusicatenibacter saccharivorans	2797	11	1150298	Fusicatenibacter saccharivorans	species	0.898498	1672	76.8	4.27	0.4871	2443407	UHGG	MAG	1	3317	1	kraken:taxid|3002797|HumGut_2797_15_14	E					GUT_GENOME014021.fna.gz	ftp://ftp.ebi.ac.uk/pub/databases/metagenomics/mgnify_genomes/human-gut/2019_09/all_genomes/MGYG-HGUT-002/MGYG-HGUT-00251/genomes7/GUT_GENOME014021.gff.gz
HumGut_465	3000465	d__Bacteria;p__Firmicutes_A;c__Clostridia;o__Lachnospirales;f__Lachnospiraceae;g__Blautia_A;s__Blautia_A wexlerae_B	465	47	657314	Blautia obeum A2-162	strain	0.91972	1628	99.3671	0.316456	0.418791	3833557	RefSeq	Scaffold	12	12	1	kraken:taxid|3000465|HumGut_465_20_11	E					GCF_015556425.1_ASM1555642v1_genomic.fna.gz	ftp://ftp.ncbi.nlm.nih.gov/genomes/all/GCF/015/556/425/GCF_015556425.1_ASM1555642v1/GCF_015556425.1_ASM1555642v1_genomic.fna.gz
HumGut_1774	3001774	d__Bacteria;p__Firmicutes_A;c__Clostridia;o__Lachnospirales;f__Lachnospiraceae;g__Agathobacter;s__Agathobacter faecis	1774	9	301302	Roseburia faecis	species	0.907328	1597	69.59	3.7	0.4244	2765376	UHGG	MAG	1	2909	1	kraken:taxid|3001774|HumGut_1774_460_2	E					GUT_GENOME051918.fna.gz	ftp://ftp.ebi.ac.uk/pub/databases/metagenomics/mgnify_genomes/human-gut/2019_09/all_genomes/MGYG-HGUT-036/MGYG-HGUT-03694/genomes4/GUT_GENOME051918.gff.gz
HumGut_3024	3003024	d__Bacteria;p__Firmicutes_A;c__Clostridia;o__Lachnospirales;f__Lachnospiraceae;g__Blautia_A;s__	3024	3	657314	Blautia obeum A2-162	strain	0.896715	1581	81.65	2.85	0.4289	2261658	UHGG	MAG	1	2298	1	kraken:taxid|3003024|HumGut_3024_3_134	E					GUT_GENOME266408.fna.gz	ftp://ftp.ebi.ac.uk/pub/databases/metagenomics/mgnify_genomes/human-gut/2019_09/all_genomes/MGYG-HGUT-013/MGYG-HGUT-01338/genomes3/GUT_GENOME266408.gff.gz
HumGut_8783	3008783	d__Bacteria;p__Firmicutes_A;c__Clostridia;o__Lachnospirales;f__Lachnospiraceae;g__Fusicatenibacter;s__	8783	11	297314	uncultured Lachnospiraceae bacterium	species	0.863566	1412	77.63	4.17	0.4862	2473557	UHGG	MAG	1	3317	1	kraken:taxid|3008783|HumGut_8783_340_1	B					GUT_GENOME139692.fna.gz	ftp://ftp.ebi.ac.uk/pub/databases/metagenomics/mgnify_genomes/human-gut/2019_09/all_genomes/MGYG-HGUT-002/MGYG-HGUT-00251/genomes7/GUT_GENOME139692.gff.gz
HumGut_6221	3006221	d__Bacteria;p__Firmicutes_A;c__Clostridia;o__Oscillospirales;f__Oscillospiraceae;g__ER4;s__ER4 sp000765235	6221	88	1519439	Oscillibacter sp. ER4	species	0.873326	1408	56.71	0	0.5957	1155309	UHGG	MAG	1	2064	1	kraken:taxid|3006221|HumGut_6221_119_1	E					GUT_GENOME284097.fna.gz	ftp://ftp.ebi.ac.uk/pub/databases/metagenomics/mgnify_genomes/human-gut/2019_09/all_genomes/MGYG-HGUT-036/MGYG-HGUT-03686/genomes1/GUT_GENOME284097.gff.gz
HumGut_4523	3004523	d__Bacteria;p__Firmicutes_A;c__Clostridia;o__Lachnospirales;f__Lachnospiraceae;g__Roseburia;s__Roseburia inulinivorans	4523	31	512314	uncultured Roseburia sp.	species	0.883667	1393	80.46	3.55	0.4309	2143617	UHGG	MAG	1	1072	1	kraken:taxid|3004523|HumGut_4523_110_3	C					GUT_GENOME156088.fna.gz	ftp://ftp.ebi.ac.uk/pub/databases/metagenomics/mgnify_genomes/human-gut/2019_09/all_genomes/MGYG-HGUT-002/MGYG-HGUT-00271/genomes2/GUT_GENOME156088.gff.gz
HumGut_2281	3002281	d__Bacteria;p__Firmicutes_A;c__Clostridia;o__Lachnospirales;f__Lachnospiraceae;g__Blautia_A;s__Blautia_A obeum	2281	67	411459	Blautia obeum ATCC 29174	strain	0.902836	1324	68.35	0.63	0.4158	1655844	UHGG	MAG	3	186	1	kraken:taxid|3002281|HumGut_2281_2_185	E					GUT_GENOME268921.fna.gz	ftp://ftp.ebi.ac.uk/pub/databases/metagenomics/mgnify_genomes/human-gut/2019_09/all_genomes/MGYG-HGUT-002/MGYG-HGUT-00212/genomes1/GUT_GENOME268921.gff.gz
HumGut_2976	3002976	d__Bacteria;p__Firmicutes_A;c__Clostridia;o__Lachnospirales;f__Lachnospiraceae;g__Blautia_A;s__Blautia_A faecis	2976	71	2292372	Ruminococcus sp. AM42-11	species	0.89713	1303	77.68	2.59	0.4315	3467142	UHGG	MAG	3	374	1	kraken:taxid|3002976|HumGut_2976_483_5	E					GUT_GENOME224098.fna.gz	ftp://ftp.ebi.ac.uk/pub/databases/metagenomics/mgnify_genomes/human-gut/2019_09/all_genomes/MGYG-HGUT-000/MGYG-HGUT-00002/genomes1/GUT_GENOME224098.gff.gz
HumGut_3567	3003567	d__Bacteria;p__Firmicutes_A;c__Clostridia;o__Lachnospirales;f__Lachnospiraceae;g__Roseburia;s__Roseburia inulinivorans	3567	31	512314	uncultured Roseburia sp.	species	0.892076	1302	82.13	3.99	0.4271	2540206	UHGG	MAG	2	1072	1	kraken:taxid|3003567|HumGut_3567_271_16	B					GUT_GENOME233471.fna.gz	ftp://ftp.ebi.ac.uk/pub/databases/metagenomics/mgnify_genomes/human-gut/2019_09/all_genomes/MGYG-HGUT-002/MGYG-HGUT-00271/genomes1/GUT_GENOME233471.gff.gz
HumGut_2904	3002904	d__Bacteria;p__Firmicutes_A;c__Clostridia;o__Lachnospirales;f__Lachnospiraceae;g__Mediterraneibacter;s__Mediterraneibacter faecis	2904	52	592978	Mediterraneibacter faecis	species	0.897619	1296	54.07	0.58	0.4116	1854824	UHGG	MAG	1	702	1	kraken:taxid|3002904|HumGut_2904_3_31	B					GUT_GENOME040447.fna.gz	ftp://ftp.ebi.ac.uk/pub/databases/metagenomics/mgnify_genomes/human-gut/2019_09/all_genomes/MGYG-HGUT-002/MGYG-HGUT-00249/genomes1/GUT_GENOME040447.gff.gz
HumGut_3748	3003748	d__Bacteria;p__Firmicutes_A;c__Clostridia;o__Lachnospirales;f__Lachnospiraceae;g__Blautia_A;s__Blautia_A faecis	3748	71	2292372	Ruminococcus sp. AM42-11	species	0.890217	1254	77.83	1.9	0.4405	2436197	UHGG	MAG	2	374	1	kraken:taxid|3003748|HumGut_3748_18_15	E					GUT_GENOME004874.fna.gz	ftp://ftp.ebi.ac.uk/pub/databases/metagenomics/mgnify_genomes/human-gut/2019_09/all_genomes/MGYG-HGUT-000/MGYG-HGUT-00002/genomes1/GUT_GENOME004874.gff.gz
HumGut_2605	3002605	d__Bacteria;p__Firmicutes_A;c__Clostridia;o__Lachnospirales;f__Lachnospiraceae;g__Blautia_A;s__Blautia_A faecis	2605	71	2292372	Ruminococcus sp. AM42-11	species	0.900041	1243	96.29	3.67	0.4214	4774954	UHGG	MAG	6	374	1	kraken:taxid|3002605|HumGut_2605_3_66	E					GUT_GENOME167715.fna.gz	ftp://ftp.ebi.ac.uk/pub/databases/metagenomics/mgnify_genomes/human-gut/2019_09/all_genomes/MGYG-HGUT-000/MGYG-HGUT-00002/genomes1/GUT_GENOME167715.gff.gz
HumGut_624	3000624	d__Bacteria;p__Firmicutes_A;c__Clostridia;o__Lachnospirales;f__Lachnospiraceae;g__Blautia_A;s__Blautia_A massiliensis	624	57	1737424	Blautia massiliensis	species	0.917806	1240	99.3671	0.316456	0.441457	3545818	RefSeq	Scaffold	730	790	1	kraken:taxid|3000624|HumGut_624_40_17	E					GCF_009876875.1_ASM987687v1_genomic.fna.gz	ftp://ftp.ncbi.nlm.nih.gov/genomes/all/GCF/009/876/875/GCF_009876875.1_ASM987687v1/GCF_009876875.1_ASM987687v1_genomic.fna.gz
HumGut_2969	3002969	d__Bacteria;p__Firmicutes_A;c__Clostridia;o__Lachnospirales;f__Lachnospiraceae;g__Blautia_A;s__Blautia_A faecis	2969	71	2292372	Ruminococcus sp. AM42-11	species	0.897167	1234	56.83	0.76	0.4326	2524495	UHGG	MAG	2	374	1	kraken:taxid|3002969|HumGut_2969_729_2	E					GUT_GENOME081508.fna.gz	ftp://ftp.ebi.ac.uk/pub/databases/metagenomics/mgnify_genomes/human-gut/2019_09/all_genomes/MGYG-HGUT-000/MGYG-HGUT-00002/genomes1/GUT_GENOME081508.gff.gz
HumGut_1057	3001057	d__Bacteria;p__Firmicutes_A;c__Clostridia;o__Lachnospirales;f__Lachnospiraceae;g__Blautia_A;s__Blautia_A faecis	1057	71	2292372	Ruminococcus sp. AM42-11	species	0.913526	1232	99.3671	0	0.425874	4581730	RefSeq	Contig	47	374	1	kraken:taxid|3001057|HumGut_1057_110_48	E					GCF_013302345.1_ASM1330234v1_genomic.fna.gz	ftp://ftp.ncbi.nlm.nih.gov/genomes/all/GCF/013/302/345/GCF_013302345.1_ASM1330234v1/GCF_013302345.1_ASM1330234v1_genomic.fna.gz
HumGut_1522	3001522	d__Bacteria;p__Firmicutes_A;c__Clostridia;o__Lachnospirales;f__Lachnospiraceae;g__Blautia_A;s__Blautia_A faecis	1522	71	2292372	Ruminococcus sp. AM42-11	species	0.909643	1230	75.33	4.64	0.4307	4114906	UHGG	MAG	1	374	1	kraken:taxid|3001522|HumGut_1522_308_2	E					GUT_GENOME225050.fna.gz	ftp://ftp.ebi.ac.uk/pub/databases/metagenomics/mgnify_genomes/human-gut/2019_09/all_genomes/MGYG-HGUT-000/MGYG-HGUT-00002/genomes1/GUT_GENOME225050.gff.gz
HumGut_956	3000956	d__Bacteria;p__Firmicutes_A;c__Clostridia;o__Lachnospirales;f__Lachnospiraceae;g__Blautia_A;s__Blautia_A faecis	956	71	2292372	Ruminococcus sp. AM42-11	species	0.914373	1229	99.3671	0.632911	0.427742	4332946	RefSeq	Scaffold	186	374	1	kraken:taxid|3000956|HumGut_956_13_11	E					GCF_015551645.1_ASM1555164v1_genomic.fna.gz	ftp://ftp.ncbi.nlm.nih.gov/genomes/all/GCF/015/551/645/GCF_015551645.1_ASM1555164v1/GCF_015551645.1_ASM1555164v1_genomic.fna.gz
HumGut_2488	3002488	d__Bacteria;p__Firmicutes_A;c__Clostridia;o__Lachnospirales;f__Lachnospiraceae;g__Blautia_A;s__Blautia_A faecis	2488	71	2292372	Ruminococcus sp. AM42-11	species	0.901173	1229	83.38	2.06	0.4275	4488137	UHGG	MAG	6	374	1	kraken:taxid|3002488|HumGut_2488_108_3	E					GUT_GENOME091715.fna.gz	ftp://ftp.ebi.ac.uk/pub/databases/metagenomics/mgnify_genomes/human-gut/2019_09/all_genomes/MGYG-HGUT-000/MGYG-HGUT-00002/genomes1/GUT_GENOME091715.gff.gz
HumGut_3877	3003877	d__Bacteria;p__Firmicutes_A;c__Clostridia;o__Lachnospirales;f__Lachnospiraceae;g__Mediterraneibacter;s__Mediterraneibacter faecis	3877	52	592978	Mediterraneibacter faecis	species	0.889192	1226	86.32	1.27	0.4097	2524221	UHGG	MAG	3	702	1	kraken:taxid|3003877|HumGut_3877_75_7	B					GUT_GENOME182325.fna.gz	ftp://ftp.ebi.ac.uk/pub/databases/metagenomics/mgnify_genomes/human-gut/2019_09/all_genomes/MGYG-HGUT-002/MGYG-HGUT-00249/genomes1/GUT_GENOME182325.gff.gz
HumGut_3427	3003427	d__Bacteria;p__Firmicutes_A;c__Clostridia;o__Lachnospirales;f__Lachnospiraceae;g__Roseburia;s__Roseburia inulinivorans	3427	31	622312	Roseburia inulinivorans DSM 16841	strain	0.893164	1222	97.68	3.86	0.4124	3757214	UHGG	MAG	1	1072	1	kraken:taxid|3003427|HumGut_3427_59_13	B					GUT_GENOME018454.fna.gz	ftp://ftp.ebi.ac.uk/pub/databases/metagenomics/mgnify_genomes/human-gut/2019_09/all_genomes/MGYG-HGUT-002/MGYG-HGUT-00271/genomes2/GUT_GENOME018454.gff.gz
HumGut_4697	3004697	d__Bacteria;p__Firmicutes_A;c__Clostridia;o__Lachnospirales;f__Lachnospiraceae;g__Mediterraneibacter;s__Mediterraneibacter faecis	4697	52	592978	Mediterraneibacter faecis	species	0.882411	1221	83.43	3.31	0.4164	1987039	UHGG	MAG	1	702	1	kraken:taxid|3004697|HumGut_4697_75_3	C					GUT_GENOME247836.fna.gz	ftp://ftp.ebi.ac.uk/pub/databases/metagenomics/mgnify_genomes/human-gut/2019_09/all_genomes/MGYG-HGUT-002/MGYG-HGUT-00249/genomes2/GUT_GENOME247836.gff.gz
HumGut_1619	3001619	d__Bacteria;p__Firmicutes_A;c__Clostridia;o__Lachnospirales;f__Lachnospiraceae;g__Anaerobutyricum;s__Anaerobutyricum hallii	1619	85	411469	Anaerobutyricum hallii DSM 3353	strain	0.908691	1217	95.3	0.84	0.3922	3291083	UHGG	MAG	17	495	1	kraken:taxid|3001619|HumGut_1619_481_4	C					GUT_GENOME224354.fna.gz	ftp://ftp.ebi.ac.uk/pub/databases/metagenomics/mgnify_genomes/human-gut/2019_09/all_genomes/MGYG-HGUT-002/MGYG-HGUT-00262/genomes1/GUT_GENOME224354.gff.gz
HumGut_4066	3004066	d__Bacteria;p__Firmicutes_A;c__Clostridia;o__Lachnospirales;f__Lachnospiraceae;g__Blautia_A;s__Blautia_A faecis	4066	71	2292372	Ruminococcus sp. AM42-11	species	0.887438	1215	72.91	0.95	0.4425	2565508	UHGG	MAG	5	374	1	kraken:taxid|3004066|HumGut_4066_80_1	E					GUT_GENOME088576.fna.gz	ftp://ftp.ebi.ac.uk/pub/databases/metagenomics/mgnify_genomes/human-gut/2019_09/all_genomes/MGYG-HGUT-000/MGYG-HGUT-00002/genomes1/GUT_GENOME088576.gff.gz
HumGut_3214	3003214	d__Bacteria;p__Firmicutes_A;c__Clostridia;o__Lachnospirales;f__Lachnospiraceae;g__Mediterraneibacter;s__Mediterraneibacter faecis	3214	52	592978	Mediterraneibacter faecis	species	0.894988	1214	95.91	4.52	0.4142	3163380	UHGG	MAG	2	702	1	kraken:taxid|3003214|HumGut_3214_69_12	C					GUT_GENOME235834.fna.gz	ftp://ftp.ebi.ac.uk/pub/databases/metagenomics/mgnify_genomes/human-gut/2019_09/all_genomes/MGYG-HGUT-002/MGYG-HGUT-00249/genomes1/GUT_GENOME235834.gff.gz
HumGut_4413	3004413	d__Bacteria;p__Firmicutes_A;c__Clostridia;o__Lachnospirales;f__Lachnospiraceae;g__Blautia_A;s__Blautia_A faecis	4413	71	2292372	Ruminococcus sp. AM42-11	species	0.884593	1207	82.84	3.74	0.4364	2937081	UHGG	MAG	1	374	1	kraken:taxid|3004413|HumGut_4413_38_11	E					GUT_GENOME196362.fna.gz	ftp://ftp.ebi.ac.uk/pub/databases/metagenomics/mgnify_genomes/human-gut/2019_09/all_genomes/MGYG-HGUT-000/MGYG-HGUT-00002/genomes1/GUT_GENOME196362.gff.gz
HumGut_3632	3003632	d__Bacteria;p__Firmicutes_A;c__Clostridia;o__Lachnospirales;f__Lachnospiraceae;g__Mediterraneibacter;s__Mediterraneibacter faecis	3632	52	592978	Mediterraneibacter faecis	species	0.891414	1206	92.46	0	0.4093	2395754	UHGG	MAG	3	702	1	kraken:taxid|3003632|HumGut_3632_151_5	B					GUT_GENOME139835.fna.gz	ftp://ftp.ebi.ac.uk/pub/databases/metagenomics/mgnify_genomes/human-gut/2019_09/all_genomes/MGYG-HGUT-002/MGYG-HGUT-00249/genomes1/GUT_GENOME139835.gff.gz
HumGut_1535	3001535	d__Bacteria;p__Firmicutes_A;c__Clostridia;o__Lachnospirales;f__Lachnospiraceae;g__Blautia_A;s__Blautia_A faecis	1535	71	2292372	Ruminococcus sp. AM42-11	species	0.909483	1204	99.3671	0.316456	0.427726	4260374	RefSeq	Scaffold	46	374	1	kraken:taxid|3001535|HumGut_1535_55_51	E					GCF_015668065.1_ASM1566806v1_genomic.fna.gz	ftp://ftp.ncbi.nlm.nih.gov/genomes/all/GCF/015/668/065/GCF_015668065.1_ASM1566806v1/GCF_015668065.1_ASM1566806v1_genomic.fna.gz
HumGut_3745	3003745	d__Bacteria;p__Firmicutes_A;c__Clostridia;o__Lachnospirales;f__Lachnospiraceae;g__Blautia_A;s__Blautia_A faecis	3745	71	2292372	Ruminococcus sp. AM42-11	species	0.890324	1203	71.78	1.17	0.4385	2375654	UHGG	MAG	8	374	1	kraken:taxid|3003745|HumGut_3745_192_3	E					GUT_GENOME006037.fna.gz	ftp://ftp.ebi.ac.uk/pub/databases/metagenomics/mgnify_genomes/human-gut/2019_09/all_genomes/MGYG-HGUT-000/MGYG-HGUT-00002/genomes1/GUT_GENOME006037.gff.gz
HumGut_2713	3002713	d__Bacteria;p__Firmicutes_A;c__Clostridia;o__Lachnospirales;f__Lachnospiraceae;g__Blautia_A;s__Blautia_A faecis	2713	71	2292372	Ruminococcus sp. AM42-11	species	0.899186	1202	99.3671	0	0.427076	4227484	RefSeq	Scaffold	1	374	1	kraken:taxid|3002713|HumGut_2713_48_51	E					GCF_015554365.1_ASM1555436v1_genomic.fna.gz	ftp://ftp.ncbi.nlm.nih.gov/genomes/all/GCF/015/554/365/GCF_015554365.1_ASM1555436v1/GCF_015554365.1_ASM1555436v1_genomic.fna.gz
HumGut_2430	3002430	d__Bacteria;p__Firmicutes_A;c__Clostridia;o__Lachnospirales;f__Lachnospiraceae;g__Blautia_A;s__Blautia_A faecis	2430	71	2292372	Ruminococcus sp. AM42-11	species	0.901681	1192	91.14	0.63	0.4327	4576867	UHGG	MAG	7	374	1	kraken:taxid|3002430|HumGut_2430_140_113	E					GUT_GENOME067864.fna.gz	ftp://ftp.ebi.ac.uk/pub/databases/metagenomics/mgnify_genomes/human-gut/2019_09/all_genomes/MGYG-HGUT-000/MGYG-HGUT-00002/genomes1/GUT_GENOME067864.gff.gz
HumGut_3400	3003400	d__Bacteria;p__Firmicutes_A;c__Clostridia;o__Lachnospirales;f__Lachnospiraceae;g__Blautia_A;s__Blautia_A faecis	3400	71	2292372	Ruminococcus sp. AM42-11	species	0.893347	1185	90.98	3.9	0.4346	3719935	UHGG	MAG	9	374	1	kraken:taxid|3003400|HumGut_3400_162_51	E					GUT_GENOME066306.fna.gz	ftp://ftp.ebi.ac.uk/pub/databases/metagenomics/mgnify_genomes/human-gut/2019_09/all_genomes/MGYG-HGUT-000/MGYG-HGUT-00002/genomes1/GUT_GENOME066306.gff.gz
HumGut_4383	3004383	d__Bacteria;p__Firmicutes_A;c__Clostridia;o__Lachnospirales;f__Lachnospiraceae;g__Blautia_A;s__Blautia_A faecis	4383	71	2292372	Ruminococcus sp. AM42-11	species	0.884818	1184	80.44	1.74	0.4401	2552514	UHGG	MAG	2	374	1	kraken:taxid|3004383|HumGut_4383_4_21	E					GUT_GENOME003146.fna.gz	ftp://ftp.ebi.ac.uk/pub/databases/metagenomics/mgnify_genomes/human-gut/2019_09/all_genomes/MGYG-HGUT-000/MGYG-HGUT-00002/genomes1/GUT_GENOME003146.gff.gz
HumGut_4240	3004240	d__Bacteria;p__Firmicutes_A;c__Clostridia;o__Lachnospirales;f__Lachnospiraceae;g__Blautia_A;s__Blautia_A faecis	4240	71	2292372	Ruminococcus sp. AM42-11	species	0.886043	1177	84.03	1.82	0.4365	2813603	UHGG	MAG	1	374	1	kraken:taxid|3004240|HumGut_4240_41_10	E					GUT_GENOME104670.fna.gz	ftp://ftp.ebi.ac.uk/pub/databases/metagenomics/mgnify_genomes/human-gut/2019_09/all_genomes/MGYG-HGUT-000/MGYG-HGUT-00002/genomes1/GUT_GENOME104670.gff.gz
HumGut_4267	3004267	d__Bacteria;p__Firmicutes_A;c__Clostridia;o__Lachnospirales;f__Lachnospiraceae;g__Blautia_A;s__Blautia_A faecis	4267	71	2292372	Ruminococcus sp. AM42-11	species	0.885879	1173	76.55	4.91	0.4445	2527240	UHGG	MAG	1	374	1	kraken:taxid|3004267|HumGut_4267_65_7	E					GUT_GENOME088098.fna.gz	ftp://ftp.ebi.ac.uk/pub/databases/metagenomics/mgnify_genomes/human-gut/2019_09/all_genomes/MGYG-HGUT-000/MGYG-HGUT-00002/genomes1/GUT_GENOME088098.gff.gz
HumGut_4524	3004524	d__Bacteria;p__Firmicutes_A;c__Clostridia;o__Lachnospirales;f__Lachnospiraceae;g__Blautia_A;s__Blautia_A faecis	4524	71	2292372	Ruminococcus sp. AM42-11	species	0.883667	1168	80.09	4.8	0.4375	3039211	UHGG	MAG	1	374	1	kraken:taxid|3004524|HumGut_4524_9_7	E					GUT_GENOME086144.fna.gz	ftp://ftp.ebi.ac.uk/pub/databases/metagenomics/mgnify_genomes/human-gut/2019_09/all_genomes/MGYG-HGUT-000/MGYG-HGUT-00002/genomes1/GUT_GENOME086144.gff.gz
HumGut_4800	3004800	d__Bacteria;p__Firmicutes_A;c__Clostridia;o__Lachnospirales;f__Lachnospiraceae;g__Blautia_A;s__Blautia_A massiliensis	4800	57	1737424	Blautia massiliensis	species	0.881673	1168	72.57	4.17	0.4565	2163618	UHGG	MAG	1	790	1	kraken:taxid|3004800|HumGut_4800_18_5	E					GUT_GENOME180124.fna.gz	ftp://ftp.ebi.ac.uk/pub/databases/metagenomics/mgnify_genomes/human-gut/2019_09/all_genomes/MGYG-HGUT-001/MGYG-HGUT-00142/genomes1/GUT_GENOME180124.gff.gz
HumGut_3212	3003212	d__Bacteria;p__Firmicutes_A;c__Clostridia;o__Lachnospirales;f__Lachnospiraceae;g__Blautia_A;s__Blautia_A faecis	3212	71	2292372	Ruminococcus sp. AM42-11	species	0.89499	1166	96.2	0	0.4264	4163501	UHGG	MAG	8	374	1	kraken:taxid|3003212|HumGut_3212_1_12	E					GUT_GENOME243187.fna.gz	ftp://ftp.ebi.ac.uk/pub/databases/metagenomics/mgnify_genomes/human-gut/2019_09/all_genomes/MGYG-HGUT-000/MGYG-HGUT-00002/genomes1/GUT_GENOME243187.gff.gz
HumGut_4864	3004864	d__Bacteria;p__Firmicutes_A;c__Clostridia;o__Lachnospirales;f__Lachnospiraceae;g__Blautia_A;s__Blautia_A faecis	4864	71	2292372	Ruminococcus sp. AM42-11	species	0.881164	1162	80.35	1.16	0.4377	2756677	UHGG	MAG	1	374	1	kraken:taxid|3004864|HumGut_4864_143_2	E					GUT_GENOME282380.fna.gz	ftp://ftp.ebi.ac.uk/pub/databases/metagenomics/mgnify_genomes/human-gut/2019_09/all_genomes/MGYG-HGUT-000/MGYG-HGUT-00002/genomes1/GUT_GENOME282380.gff.gz
HumGut_4386	3004386	d__Bacteria;p__Firmicutes_A;c__Clostridia;o__Lachnospirales;f__Lachnospiraceae;g__Mediterraneibacter;s__Mediterraneibacter faecis	4386	52	592978	Mediterraneibacter faecis	species	0.884803	1162	86.92	3.9	0.4133	2730500	UHGG	MAG	1	702	1	kraken:taxid|3004386|HumGut_4386_10_4	B					GUT_GENOME019228.fna.gz	ftp://ftp.ebi.ac.uk/pub/databases/metagenomics/mgnify_genomes/human-gut/2019_09/all_genomes/MGYG-HGUT-002/MGYG-HGUT-00249/genomes1/GUT_GENOME019228.gff.gz
HumGut_3945	3003945	d__Bacteria;p__Firmicutes_A;c__Clostridia;o__Lachnospirales;f__Lachnospiraceae;g__Blautia_A;s__Blautia_A faecis	3945	71	2292372	Ruminococcus sp. AM42-11	species	0.888671	1149	92.46	3.1	0.4262	4198599	UHGG	MAG	1	374	1	kraken:taxid|3003945|HumGut_3945_10_21	E					GUT_GENOME130840.fna.gz	ftp://ftp.ebi.ac.uk/pub/databases/metagenomics/mgnify_genomes/human-gut/2019_09/all_genomes/MGYG-HGUT-000/MGYG-HGUT-00002/genomes1/GUT_GENOME130840.gff.gz
HumGut_917	3000917	d__Bacteria;p__Firmicutes_A;c__Clostridia;o__Lachnospirales;f__Lachnospiraceae;g__Blautia_A;s__Blautia_A obeum	917	67	411459	Blautia obeum ATCC 29174	strain	0.914665	1147	99.37	0	0.4185	3879097	UHGG	Isolate	157	186	1	kraken:taxid|3000917|HumGut_917_3_194	E					GUT_GENOME000841.fna.gz	ftp://ftp.ebi.ac.uk/pub/databases/metagenomics/mgnify_genomes/human-gut/2019_09/all_genomes/MGYG-HGUT-002/MGYG-HGUT-00212/genomes1/GUT_GENOME000841.gff.gz
HumGut_3213	3003213	d__Bacteria;p__Firmicutes_A;c__Clostridia;o__Lachnospirales;f__Lachnospiraceae;g__Mediterraneibacter;s__Mediterraneibacter faecis	3213	52	592978	Mediterraneibacter faecis	species	0.894988	1146	54.47	0.1	0.4186	1235279	UHGG	MAG	3	702	1	kraken:taxid|3003213|HumGut_3213_78_4	C					GUT_GENOME200409.fna.gz	ftp://ftp.ebi.ac.uk/pub/databases/metagenomics/mgnify_genomes/human-gut/2019_09/all_genomes/MGYG-HGUT-002/MGYG-HGUT-00249/genomes1/GUT_GENOME200409.gff.gz
HumGut_3367	3003367	d__Bacteria;p__Firmicutes_A;c__Clostridia;o__Lachnospirales;f__Lachnospiraceae;g__Blautia_A;s__Blautia_A faecis	3367	71	2292372	Ruminococcus sp. AM42-11	species	0.893688	1131	73.18	3.26	0.4352	2990451	UHGG	MAG	3	374	1	kraken:taxid|3003367|HumGut_3367_145_1	E					GUT_GENOME161944.fna.gz	ftp://ftp.ebi.ac.uk/pub/databases/metagenomics/mgnify_genomes/human-gut/2019_09/all_genomes/MGYG-HGUT-000/MGYG-HGUT-00002/genomes1/GUT_GENOME161944.gff.gz
HumGut_1771	3001771	d__Bacteria;p__Firmicutes_A;c__Clostridia;o__Lachnospirales;f__Lachnospiraceae;g__Blautia_A;s__Blautia_A obeum	1771	67	411459	Blautia obeum ATCC 29174	strain	0.907354	1128	52.07	0.14	0.4346	1715287	UHGG	MAG	4	186	1	kraken:taxid|3001771|HumGut_1771_30_3	E					GUT_GENOME097471.fna.gz	ftp://ftp.ebi.ac.uk/pub/databases/metagenomics/mgnify_genomes/human-gut/2019_09/all_genomes/MGYG-HGUT-002/MGYG-HGUT-00212/genomes1/GUT_GENOME097471.gff.gz
HumGut_3708	3003708	d__Bacteria;p__Firmicutes_A;c__Clostridia;o__Lachnospirales;f__Lachnospiraceae;g__Blautia_A;s__Blautia_A faecis	3708	71	2292372	Ruminococcus sp. AM42-11	species	0.8907	1124	81.16	0.95	0.44	2916401	UHGG	MAG	1	374	1	kraken:taxid|3003708|HumGut_3708_80_3	E					GUT_GENOME250444.fna.gz	ftp://ftp.ebi.ac.uk/pub/databases/metagenomics/mgnify_genomes/human-gut/2019_09/all_genomes/MGYG-HGUT-000/MGYG-HGUT-00002/genomes1/GUT_GENOME250444.gff.gz
HumGut_1292	3001292	d__Bacteria;p__Firmicutes_A;c__Clostridia;o__Lachnospirales;f__Lachnospiraceae;g__Blautia_A;s__Blautia_A massiliensis	1292	57	1737424	Blautia massiliensis	species	0.911517	1120	99.3671	0.316456	0.440833	3731576	RefSeq	Complete Genome	42	790	1	kraken:taxid|3001292|HumGut_1292_1_3236	E					GCF_005848555.1_ASM584855v1_genomic.fna.gz	ftp://ftp.ncbi.nlm.nih.gov/genomes/all/GCF/005/848/555/GCF_005848555.1_ASM584855v1/GCF_005848555.1_ASM584855v1_genomic.fna.gz
HumGut_2614	3002614	d__Bacteria;p__Firmicutes_A;c__Clostridia;o__Lachnospirales;f__Lachnospiraceae;g__Anaerobutyricum;s__Anaerobutyricum hallii	2614	85	1952124	Lachnospiraceae bacterium UBA7026	species	0.899934	1114	69.21	3.46	0.387	2997180	UHGG	MAG	1	495	1	kraken:taxid|3002614|HumGut_2614_76_3	C					GUT_GENOME196011.fna.gz	ftp://ftp.ebi.ac.uk/pub/databases/metagenomics/mgnify_genomes/human-gut/2019_09/all_genomes/MGYG-HGUT-002/MGYG-HGUT-00262/genomes1/GUT_GENOME196011.gff.gz
HumGut_3271	3003271	d__Bacteria;p__Firmicutes_A;c__Clostridia;o__Lachnospirales;f__Lachnospiraceae;g__Anaerobutyricum;s__Anaerobutyricum hallii	3271	85	1952124	Lachnospiraceae bacterium UBA7026	species	0.894454	1104	61.07	2.15	0.3814	2432348	UHGG	MAG	1	495	1	kraken:taxid|3003271|HumGut_3271_27_5	C					GUT_GENOME003766.fna.gz	ftp://ftp.ebi.ac.uk/pub/databases/metagenomics/mgnify_genomes/human-gut/2019_09/all_genomes/MGYG-HGUT-002/MGYG-HGUT-00262/genomes1/GUT_GENOME003766.gff.gz
HumGut_3377	3003377	d__Bacteria;p__Firmicutes_A;c__Clostridia;o__Lachnospirales;f__Lachnospiraceae;g__Anaerobutyricum;s__Anaerobutyricum hallii	3377	85	411469	Anaerobutyricum hallii DSM 3353	strain	0.893547	1098	52.63	0	0.3815	1923291	UHGG	MAG	5	495	1	kraken:taxid|3003377|HumGut_3377_3_80	C					GUT_GENOME091700.fna.gz	ftp://ftp.ebi.ac.uk/pub/databases/metagenomics/mgnify_genomes/human-gut/2019_09/all_genomes/MGYG-HGUT-002/MGYG-HGUT-00262/genomes1/GUT_GENOME091700.gff.gz
HumGut_6179	3006179	d__Bacteria;p__Firmicutes_A;c__Clostridia;o__Lachnospirales;f__Lachnospiraceae;g__Blautia_A;s__Blautia_A faecis	6179	71	2292372	Ruminococcus sp. AM42-11	species	0.873483	1074	50.65	0	0.433	2529708	UHGG	MAG	1	374	1	kraken:taxid|3006179|HumGut_6179_345_1	E					GUT_GENOME153003.fna.gz	ftp://ftp.ebi.ac.uk/pub/databases/metagenomics/mgnify_genomes/human-gut/2019_09/all_genomes/MGYG-HGUT-000/MGYG-HGUT-00002/genomes1/GUT_GENOME153003.gff.gz
HumGut_5654	3005654	d__Bacteria;p__Firmicutes_A;c__Clostridia;o__Lachnospirales;f__Lachnospiraceae;g__Blautia_A;s__Blautia_A massiliensis	5654	57	1737424	Blautia massiliensis	species	0.875923	1073	74.62	4.92	0.4534	2126039	UHGG	MAG	1	790	1	kraken:taxid|3005654|HumGut_5654_180_3	E					GUT_GENOME260187.fna.gz	ftp://ftp.ebi.ac.uk/pub/databases/metagenomics/mgnify_genomes/human-gut/2019_09/all_genomes/MGYG-HGUT-001/MGYG-HGUT-00142/genomes1/GUT_GENOME260187.gff.gz
HumGut_2915	3002915	d__Bacteria;p__Firmicutes_A;c__Clostridia;o__Oscillospirales;f__Ruminococcaceae;g__Faecalibacterium;s__Faecalibacterium sp900539885	2915	41	259315	uncultured Faecalibacterium sp.	species	0.897525	1065	84.6	4.08	0.5464	4536727	UHGG	MAG	1	99	1	kraken:taxid|3002915|HumGut_2915_403_1	E					GUT_GENOME214982.fna.gz	ftp://ftp.ebi.ac.uk/pub/databases/metagenomics/mgnify_genomes/human-gut/2019_09/all_genomes/MGYG-HGUT-031/MGYG-HGUT-03166/genomes1/GUT_GENOME214982.gff.gz
HumGut_4889	3004889	d__Bacteria;p__Firmicutes_A;c__Clostridia;o__Lachnospirales;f__Lachnospiraceae;g__Blautia_A;s__Blautia_A faecis	4889	71	657314	Blautia obeum A2-162	strain	0.880973	1062	78.95	4.94	0.4355	4016071	UHGG	MAG	1	374	1	kraken:taxid|3004889|HumGut_4889_165_3	E					GUT_GENOME110843.fna.gz	ftp://ftp.ebi.ac.uk/pub/databases/metagenomics/mgnify_genomes/human-gut/2019_09/all_genomes/MGYG-HGUT-000/MGYG-HGUT-00002/genomes1/GUT_GENOME110843.gff.gz
HumGut_1608	3001608	d__Bacteria;p__Firmicutes_A;c__Clostridia;o__Lachnospirales;f__Lachnospiraceae;g__Blautia_A;s__Blautia_A obeum	1608	67	411459	Blautia obeum ATCC 29174	strain	0.908905	1056	99.37	0	0.4193	3335588	UHGG	Isolate	16	186	1	kraken:taxid|3001608|HumGut_1608_2_134	E					GUT_GENOME000458.fna.gz	ftp://ftp.ebi.ac.uk/pub/databases/metagenomics/mgnify_genomes/human-gut/2019_09/all_genomes/MGYG-HGUT-002/MGYG-HGUT-00212/genomes1/GUT_GENOME000458.gff.gz
HumGut_7131	3007131	d__Bacteria;p__Firmicutes_A;c__Clostridia;o__Oscillospirales;f__Oscillospiraceae;g__Dysosmobacter;s__Dysosmobacter sp001916835	7131	122	1262910	Oscillibacter sp. CAG:155	species	0.869621	1051	72.18	3.04	0.5832	1544610	UHGG	MAG	1	473	1	kraken:taxid|3007131|HumGut_7131_308_2	E					GUT_GENOME153885.fna.gz	ftp://ftp.ebi.ac.uk/pub/databases/metagenomics/mgnify_genomes/human-gut/2019_09/all_genomes/MGYG-HGUT-020/MGYG-HGUT-02057/genomes1/GUT_GENOME153885.gff.gz
HumGut_5564	3005564	d__Bacteria;p__Firmicutes_A;c__Clostridia;o__Lachnospirales;f__Lachnospiraceae;g__Anaerobutyricum;s__Anaerobutyricum hallii	5564	85	411469	Anaerobutyricum hallii DSM 3353	strain	0.876371	1048	92.36	4.42	0.3818	3638616	UHGG	MAG	1	495	1	kraken:taxid|3005564|HumGut_5564_251_1	C					GUT_GENOME262506.fna.gz	ftp://ftp.ebi.ac.uk/pub/databases/metagenomics/mgnify_genomes/human-gut/2019_09/all_genomes/MGYG-HGUT-002/MGYG-HGUT-00262/genomes1/GUT_GENOME262506.gff.gz
HumGut_3402	3003402	d__Bacteria;p__Firmicutes_A;c__Clostridia;o__Lachnospirales;f__Lachnospiraceae;g__Mediterraneibacter;s__	3402	217	1951989	Lachnospiraceae bacterium UBA1818	species	0.893337	1035	69.14	3.61	0.4184	2221598	UHGG	MAG	1	2	1	kraken:taxid|3003402|HumGut_3402_9_35	C					GUT_GENOME082137.fna.gz	ftp://ftp.ebi.ac.uk/pub/databases/metagenomics/mgnify_genomes/human-gut/2019_09/all_genomes/MGYG-HGUT-002/MGYG-HGUT-00249/genomes2/GUT_GENOME082137.gff.gz
HumGut_1983	3001983	d__Bacteria;p__Firmicutes_A;c__Clostridia;o__Lachnospirales;f__Lachnospiraceae;g__Mediterraneibacter;s__Mediterraneibacter torques	1983	125	411460	[Ruminococcus] torques ATCC 27756	strain	0.905404	1034	94.15	0.58	0.4174	2872241	UHGG	MAG	1636	1647	1	kraken:taxid|3001983|HumGut_1983_100_70	C					GUT_GENOME238749.fna.gz	ftp://ftp.ebi.ac.uk/pub/databases/metagenomics/mgnify_genomes/human-gut/2019_09/all_genomes/MGYG-HGUT-013/MGYG-HGUT-01374/genomes2/GUT_GENOME238749.gff.gz
HumGut_2823	3002823	d__Bacteria;p__Firmicutes_A;c__Clostridia;o__Lachnospirales;f__Lachnospiraceae;g__Anaerobutyricum;s__	2823	85	1952124	Lachnospiraceae bacterium UBA7026	species	0.898249	1027	70.23	2.03	0.3881	3521381	UHGG	MAG	9	495	1	kraken:taxid|3002823|HumGut_2823_171_4	C					GUT_GENOME089049.fna.gz	ftp://ftp.ebi.ac.uk/pub/databases/metagenomics/mgnify_genomes/human-gut/2019_09/all_genomes/MGYG-HGUT-002/MGYG-HGUT-00262/genomes1/GUT_GENOME089049.gff.gz
HumGut_3435	3003435	d__Bacteria;p__Firmicutes_A;c__Clostridia;o__Lachnospirales;f__Lachnospiraceae;g__Blautia_A;s__Blautia_A obeum	3435	67	411459	Blautia obeum ATCC 29174	strain	0.893156	1026	61.49	1.92	0.4277	2049095	UHGG	MAG	1	186	1	kraken:taxid|3003435|HumGut_3435_11_3	E					GUT_GENOME218755.fna.gz	ftp://ftp.ebi.ac.uk/pub/databases/metagenomics/mgnify_genomes/human-gut/2019_09/all_genomes/MGYG-HGUT-002/MGYG-HGUT-00212/genomes1/GUT_GENOME218755.gff.gz
HumGut_2042	3002042	d__Bacteria;p__Firmicutes_A;c__Clostridia;o__Lachnospirales;f__Lachnospiraceae;g__Blautia_A;s__Blautia_A massiliensis	2042	57	1737424	Blautia massiliensis	species	0.904935	1020	99.3671	0.316456	0.441326	3956249	RefSeq	Contig	2	790	1	kraken:taxid|3002042|HumGut_2042_8_69	E					GCF_902167715.1_NZ_Blautia_luti_RSSSTS7063_SV_a2_mod_genomic.fna.gz	ftp://ftp.ncbi.nlm.nih.gov/genomes/all/GCF/902/167/715/GCF_902167715.1_NZ_Blautia_luti_RSSSTS7063_SV_a2_mod/GCF_902167715.1_NZ_Blautia_luti_RSSSTS7063_SV_a2_mod_genomic.fna.gz
HumGut_5038	3005038	d__Bacteria;p__Firmicutes_A;c__Clostridia;o__Lachnospirales;f__Lachnospiraceae;g__Anaerobutyricum;s__Anaerobutyricum hallii	5038	85	1952124	Lachnospiraceae bacterium UBA7026	species	0.879796	1013	57.02	0	0.3823	2711168	UHGG	MAG	1	495	1	kraken:taxid|3005038|HumGut_5038_124_3	C					GUT_GENOME032286.fna.gz	ftp://ftp.ebi.ac.uk/pub/databases/metagenomics/mgnify_genomes/human-gut/2019_09/all_genomes/MGYG-HGUT-002/MGYG-HGUT-00262/genomes1/GUT_GENOME032286.gff.gz
HumGut_4379	3004379	d__Bacteria;p__Firmicutes_A;c__Clostridia;o__Lachnospirales;f__Lachnospiraceae;g__Blautia_A;s__Blautia_A sp900751995	4379	308	657314	Blautia obeum A2-162	strain	0.884848	1008	70.17	0.32	0.4521	2011182	UHGG	MAG	1	1	1	kraken:taxid|3004379|HumGut_4379_2_5	E					GUT_GENOME067099.fna.gz	ftp://ftp.ebi.ac.uk/pub/databases/metagenomics/mgnify_genomes/human-gut/2019_09/all_genomes/MGYG-HGUT-001/MGYG-HGUT-00142/genomes1/GUT_GENOME067099.gff.gz
HumGut_5178	3005178	d__Bacteria;p__Firmicutes_A;c__Clostridia;o__Lachnospirales;f__Lachnospiraceae;g__Mediterraneibacter;s__	5178	408	1951989	Lachnospiraceae bacterium UBA1818	species	0.878696	990	58.62	0.86	0.4144	1594481	UHGG	MAG	4	4	1	kraken:taxid|3005178|HumGut_5178_50_2	B					GUT_GENOME139619.fna.gz	ftp://ftp.ebi.ac.uk/pub/databases/metagenomics/mgnify_genomes/human-gut/2019_09/all_genomes/MGYG-HGUT-002/MGYG-HGUT-00249/genomes1/GUT_GENOME139619.gff.gz
HumGut_5867	3005867	d__Bacteria;p__Firmicutes_A;c__Clostridia;o__Lachnospirales;f__Lachnospiraceae;g__Roseburia;s__Roseburia hominis	5867	93	585394	Roseburia hominis A2-183	strain	0.874833	938	69.34	3.17	0.5023	2131202	UHGG	MAG	1	714	1	kraken:taxid|3005867|HumGut_5867_42_5	E					GUT_GENOME138361.fna.gz	ftp://ftp.ebi.ac.uk/pub/databases/metagenomics/mgnify_genomes/human-gut/2019_09/all_genomes/MGYG-HGUT-025/MGYG-HGUT-02517/genomes1/GUT_GENOME138361.gff.gz
HumGut_1540	3001540	d__Bacteria;p__Firmicutes_A;c__Clostridia;o__Lachnospirales;f__Lachnospiraceae;g__Blautia_A;s__Blautia_A sp900066205	1540	97	765821	uncultured Blautia sp.	species	0.909447	925	99.3671	0.316456	0.438388	4003624	RefSeq	Contig	38	43	1	kraken:taxid|3001540|HumGut_1540_71_3	E					GCF_013304735.1_ASM1330473v1_genomic.fna.gz	ftp://ftp.ncbi.nlm.nih.gov/genomes/all/GCF/013/304/735/GCF_013304735.1_ASM1330473v1/GCF_013304735.1_ASM1330473v1_genomic.fna.gz
HumGut_2129	3002129	d__Bacteria;p__Firmicutes_A;c__Clostridia;o__Lachnospirales;f__Lachnospiraceae;g__Ruminococcus_B;s__Ruminococcus_B gnavus	2129	120	411470	[Ruminococcus] gnavus ATCC 29149	strain	0.904209	906	69.44	0	0.4406	2752377	UHGG	MAG	8	1316	1	kraken:taxid|3002129|HumGut_2129_498_1	C					GUT_GENOME223822.fna.gz	ftp://ftp.ebi.ac.uk/pub/databases/metagenomics/mgnify_genomes/human-gut/2019_09/all_genomes/MGYG-HGUT-013/MGYG-HGUT-01380/genomes1/GUT_GENOME223822.gff.gz
HumGut_6497	3006497	d__Bacteria;p__Firmicutes_A;c__Clostridia;o__Lachnospirales;f__Lachnospiraceae;g__Blautia_A;s__Blautia_A massiliensis	6497	57	657314	Blautia obeum A2-162	strain	0.872203	891	72.58	1.9	0.4496	2323671	UHGG	MAG	1	790	1	kraken:taxid|3006497|HumGut_6497_31_9	E					GUT_GENOME126289.fna.gz	ftp://ftp.ebi.ac.uk/pub/databases/metagenomics/mgnify_genomes/human-gut/2019_09/all_genomes/MGYG-HGUT-001/MGYG-HGUT-00142/genomes2/GUT_GENOME126289.gff.gz
HumGut_15285	3015285	d__Bacteria;p__Firmicutes_A;c__Clostridia;o__Christensenellales;f__CAG-74;g__UBA11524;s__UBA11524 sp000437595	15285	776	1262897	Faecalibacterium sp. CAG:74	species	0.820446	881	53.17	0.3	0.5745	1916527	UHGG	MAG	1	2029	1	kraken:taxid|3015285|HumGut_15285_387_1	E					GUT_GENOME133736.fna.gz	ftp://ftp.ebi.ac.uk/pub/databases/metagenomics/mgnify_genomes/human-gut/2019_09/all_genomes/MGYG-HGUT-038/MGYG-HGUT-03891/genomes2/GUT_GENOME133736.gff.gz
HumGut_3715	3003715	d__Bacteria;p__Firmicutes_A;c__Clostridia;o__Lachnospirales;f__Lachnospiraceae;g__Ruminococcus_B;s__Ruminococcus_B gnavus	3715	120	411470	[Ruminococcus] gnavus ATCC 29149	strain	0.890638	875	71.65	0.94	0.443	2184866	UHGG	MAG	5	1316	1	kraken:taxid|3003715|HumGut_3715_704_3	C					GUT_GENOME077338.fna.gz	ftp://ftp.ebi.ac.uk/pub/databases/metagenomics/mgnify_genomes/human-gut/2019_09/all_genomes/MGYG-HGUT-013/MGYG-HGUT-01380/genomes1/GUT_GENOME077338.gff.gz
HumGut_1920	3001920	d__Bacteria;p__Firmicutes_A;c__Clostridia;o__Lachnospirales;f__Lachnospiraceae;g__Ruminococcus_B;s__Ruminococcus_B gnavus	1920	120	411470	[Ruminococcus] gnavus ATCC 29149	strain	0.906013	868	98.25	0.49	0.4292	3804631	UHGG	MAG	1070	1316	1	kraken:taxid|3001920|HumGut_1920_145_7	C					GUT_GENOME225827.fna.gz	ftp://ftp.ebi.ac.uk/pub/databases/metagenomics/mgnify_genomes/human-gut/2019_09/all_genomes/MGYG-HGUT-013/MGYG-HGUT-01380/genomes1/GUT_GENOME225827.gff.gz
HumGut_7881	3007881	d__Bacteria;p__Firmicutes_A;c__Clostridia;o__Lachnospirales;f__Lachnospiraceae;g__Blautia_A;s__Blautia_A obeum	7881	67	411459	Blautia obeum ATCC 29174	strain	0.866926	867	70.48	2.22	0.4234	1983298	UHGG	MAG	1	186	1	kraken:taxid|3007881|HumGut_7881_35_1	E					GUT_GENOME049420.fna.gz	ftp://ftp.ebi.ac.uk/pub/databases/metagenomics/mgnify_genomes/human-gut/2019_09/all_genomes/MGYG-HGUT-002/MGYG-HGUT-00212/genomes1/GUT_GENOME049420.gff.gz
HumGut_5040	3005040	d__Bacteria;p__Firmicutes_A;c__Clostridia;o__Lachnospirales;f__Lachnospiraceae;g__UMGS1375;s__UMGS1375 sp900066615	5040	128	165186	uncultured Ruminococcus sp.	species	0.879778	865	73.29	2.84	0.4384	2636367	UHGG	MAG	7	475	2	kraken:taxid|3005040|HumGut_5040_197_8	B	kraken:taxid|3005040|HumGut_5040_523_5	E			GUT_GENOME071569.fna.gz	ftp://ftp.ebi.ac.uk/pub/databases/metagenomics/mgnify_genomes/human-gut/2019_09/all_genomes/MGYG-HGUT-001/MGYG-HGUT-00140/genomes1/GUT_GENOME071569.gff.gz
HumGut_5264	3005264	d__Bacteria;p__Firmicutes_A;c__Clostridia;o__Lachnospirales;f__Lachnospiraceae;g__Ruminococcus_B;s__Ruminococcus_B gnavus	5264	120	411470	[Ruminococcus] gnavus ATCC 29149	strain	0.878195	864	64.75	0.88	0.4424	1849520	UHGG	MAG	1	1316	1	kraken:taxid|3005264|HumGut_5264_159_3	C					GUT_GENOME001879.fna.gz	ftp://ftp.ebi.ac.uk/pub/databases/metagenomics/mgnify_genomes/human-gut/2019_09/all_genomes/MGYG-HGUT-013/MGYG-HGUT-01380/genomes2/GUT_GENOME001879.gff.gz
HumGut_5898	3005898	d__Bacteria;p__Firmicutes_A;c__Clostridia;o__Oscillospirales;f__Oscillospiraceae;g__CAG-170;s__CAG-170 sp000432135	5898	313	1263002	Firmicutes bacterium CAG:124	species	0.874707	861	93.06	2.01	0.5761	3318770	UHGG	MAG	51	441	1	kraken:taxid|3005898|HumGut_5898_9_36	E					GUT_GENOME218780.fna.gz	ftp://ftp.ebi.ac.uk/pub/databases/metagenomics/mgnify_genomes/human-gut/2019_09/all_genomes/MGYG-HGUT-029/MGYG-HGUT-02993/genomes1/GUT_GENOME218780.gff.gz
HumGut_4430	3004430	d__Bacteria;p__Firmicutes_A;c__Clostridia;o__Lachnospirales;f__Lachnospiraceae;g__Ruminococcus_B;s__Ruminococcus_B gnavus	4430	120	411470	[Ruminococcus] gnavus ATCC 29149	strain	0.884488	860	72.25	1.32	0.4357	2146360	UHGG	MAG	1	1316	1	kraken:taxid|3004430|HumGut_4430_34_4	C					GUT_GENOME172269.fna.gz	ftp://ftp.ebi.ac.uk/pub/databases/metagenomics/mgnify_genomes/human-gut/2019_09/all_genomes/MGYG-HGUT-013/MGYG-HGUT-01380/genomes2/GUT_GENOME172269.gff.gz
HumGut_3357	3003357	d__Bacteria;p__Firmicutes_A;c__Clostridia;o__Lachnospirales;f__Lachnospiraceae;g__Ruminococcus_B;s__Ruminococcus_B gnavus	3357	120	411470	[Ruminococcus] gnavus ATCC 29149	strain	0.893763	857	58.31	1.66	0.4331	1873817	UHGG	MAG	1	1316	1	kraken:taxid|3003357|HumGut_3357_923_2	C					GUT_GENOME218790.fna.gz	ftp://ftp.ebi.ac.uk/pub/databases/metagenomics/mgnify_genomes/human-gut/2019_09/all_genomes/MGYG-HGUT-013/MGYG-HGUT-01380/genomes3/GUT_GENOME218790.gff.gz
HumGut_5074	3005074	d__Bacteria;p__Firmicutes_A;c__Clostridia;o__Lachnospirales;f__Lachnospiraceae;g__Ruminococcus_B;s__Ruminococcus_B gnavus	5074	120	411470	[Ruminococcus] gnavus ATCC 29149	strain	0.879508	854	52.26	0.44	0.4423	1450446	UHGG	MAG	2	1316	1	kraken:taxid|3005074|HumGut_5074_102_3	C					GUT_GENOME103542.fna.gz	ftp://ftp.ebi.ac.uk/pub/databases/metagenomics/mgnify_genomes/human-gut/2019_09/all_genomes/MGYG-HGUT-013/MGYG-HGUT-01380/genomes1/GUT_GENOME103542.gff.gz
HumGut_3691	3003691	d__Bacteria;p__Firmicutes_A;c__Clostridia;o__Lachnospirales;f__Lachnospiraceae;g__Ruminococcus_B;s__Ruminococcus_B gnavus	3691	120	411470	[Ruminococcus] gnavus ATCC 29149	strain	0.890839	850	74.13	3.14	0.4274	2691439	UHGG	MAG	3	1316	1	kraken:taxid|3003691|HumGut_3691_22_5	C					GUT_GENOME107511.fna.gz	ftp://ftp.ebi.ac.uk/pub/databases/metagenomics/mgnify_genomes/human-gut/2019_09/all_genomes/MGYG-HGUT-013/MGYG-HGUT-01380/genomes3/GUT_GENOME107511.gff.gz
HumGut_2058	3002058	d__Bacteria;p__Firmicutes_A;c__Clostridia;o__Lachnospirales;f__Lachnospiraceae;g__UMGS1375;s__UMGS1375 sp900066615	2058	128	165186	uncultured Ruminococcus sp.	species	0.904819	849	99.37	0.63	0.4398	3341490	UHGG	Isolate	458	475	2	kraken:taxid|3002058|HumGut_2058_19_21	E	kraken:taxid|3002058|HumGut_2058_25_13	B			GUT_GENOME000233.fna.gz	ftp://ftp.ebi.ac.uk/pub/databases/metagenomics/mgnify_genomes/human-gut/2019_09/all_genomes/MGYG-HGUT-001/MGYG-HGUT-00140/genomes1/GUT_GENOME000233.gff.gz
HumGut_8769	3008769	d__Bacteria;p__Firmicutes_A;c__Clostridia;o__Oscillospirales;f__Oscillospiraceae;g__CAG-170;s__CAG-170 sp000432135	8769	313	1263002	Firmicutes bacterium CAG:124	species	0.863637	847	70.3	3.93	0.5707	2621174	UHGG	MAG	3	441	1	kraken:taxid|3008769|HumGut_8769_413_2	E					GUT_GENOME050218.fna.gz	ftp://ftp.ebi.ac.uk/pub/databases/metagenomics/mgnify_genomes/human-gut/2019_09/all_genomes/MGYG-HGUT-029/MGYG-HGUT-02993/genomes1/GUT_GENOME050218.gff.gz
HumGut_10546	3010546	d__Bacteria;p__Firmicutes_A;c__Clostridia;o__Lachnospirales;f__Lachnospiraceae;g__Ruminococcus_B;s__Ruminococcus_B gnavus	10546	120	411470	[Ruminococcus] gnavus ATCC 29149	strain	0.85359	843	53.13	0.58	0.4505	1039233	UHGG	MAG	1	1316	1	kraken:taxid|3010546|HumGut_10546_2_3	C					GUT_GENOME168107.fna.gz	ftp://ftp.ebi.ac.uk/pub/databases/metagenomics/mgnify_genomes/human-gut/2019_09/all_genomes/MGYG-HGUT-013/MGYG-HGUT-01380/genomes1/GUT_GENOME168107.gff.gz
HumGut_10557	3010557	d__Bacteria;p__Firmicutes_A;c__Clostridia;o__Oscillospirales;f__Oscillospiraceae;g__CAG-170;s__CAG-170 sp000432135	10557	313	1263002	Firmicutes bacterium CAG:124	species	0.853478	838	83.38	2.77	0.5847	2276004	UHGG	MAG	3	441	1	kraken:taxid|3010557|HumGut_10557_66_6	E					GUT_GENOME147898.fna.gz	ftp://ftp.ebi.ac.uk/pub/databases/metagenomics/mgnify_genomes/human-gut/2019_09/all_genomes/MGYG-HGUT-029/MGYG-HGUT-02993/genomes1/GUT_GENOME147898.gff.gz
HumGut_7680	3007680	d__Bacteria;p__Firmicutes_A;c__Clostridia;o__Oscillospirales;f__Oscillospiraceae;g__CAG-170;s__CAG-170 sp000432135	7680	313	1263002	Firmicutes bacterium CAG:124	species	0.867681	836	79.9	2.81	0.5843	2372173	UHGG	MAG	5	441	1	kraken:taxid|3007680|HumGut_7680_134_3	E					GUT_GENOME108353.fna.gz	ftp://ftp.ebi.ac.uk/pub/databases/metagenomics/mgnify_genomes/human-gut/2019_09/all_genomes/MGYG-HGUT-029/MGYG-HGUT-02993/genomes1/GUT_GENOME108353.gff.gz
HumGut_11486	3011486	d__Bacteria;p__Firmicutes_A;c__Clostridia;o__Oscillospirales;f__Oscillospiraceae;g__CAG-170;s__CAG-170 sp000432135	11486	313	1263002	Firmicutes bacterium CAG:124	species	0.846781	836	77.45	4.36	0.5905	2152543	UHGG	MAG	3	441	1	kraken:taxid|3011486|HumGut_11486_186_3	E					GUT_GENOME070524.fna.gz	ftp://ftp.ebi.ac.uk/pub/databases/metagenomics/mgnify_genomes/human-gut/2019_09/all_genomes/MGYG-HGUT-029/MGYG-HGUT-02993/genomes1/GUT_GENOME070524.gff.gz
HumGut_5593	3005593	d__Bacteria;p__Firmicutes_A;c__Clostridia;o__Lachnospirales;f__Lachnospiraceae;g__Ruminococcus_B;s__Ruminococcus_B gnavus	5593	120	411470	[Ruminococcus] gnavus ATCC 29149	strain	0.876268	834	54.09	0	0.4348	1943397	UHGG	MAG	2	1316	1	kraken:taxid|3005593|HumGut_5593_485_1	C					GUT_GENOME027304.fna.gz	ftp://ftp.ebi.ac.uk/pub/databases/metagenomics/mgnify_genomes/human-gut/2019_09/all_genomes/MGYG-HGUT-013/MGYG-HGUT-01380/genomes2/GUT_GENOME027304.gff.gz
HumGut_10314	3010314	d__Bacteria;p__Firmicutes_A;c__Clostridia;o__Oscillospirales;f__Oscillospiraceae;g__CAG-170;s__CAG-170 sp000432135	10314	313	1263002	Firmicutes bacterium CAG:124	species	0.855283	829	65.4	1.34	0.5882	1818599	UHGG	MAG	5	441	1	kraken:taxid|3010314|HumGut_10314_40_3	E					GUT_GENOME051916.fna.gz	ftp://ftp.ebi.ac.uk/pub/databases/metagenomics/mgnify_genomes/human-gut/2019_09/all_genomes/MGYG-HGUT-029/MGYG-HGUT-02993/genomes1/GUT_GENOME051916.gff.gz
HumGut_6731	3006731	d__Bacteria;p__Firmicutes_A;c__Clostridia;o__Lachnospirales;f__Lachnospiraceae;g__Ruminococcus_B;s__Ruminococcus_B gnavus	6731	120	411470	[Ruminococcus] gnavus ATCC 29149	strain	0.871186	828	88.33	1.17	0.4343	2482673	UHGG	MAG	1	1316	1	kraken:taxid|3006731|HumGut_6731_474_5	C					GUT_GENOME225984.fna.gz	ftp://ftp.ebi.ac.uk/pub/databases/metagenomics/mgnify_genomes/human-gut/2019_09/all_genomes/MGYG-HGUT-013/MGYG-HGUT-01380/genomes2/GUT_GENOME225984.gff.gz
HumGut_10725	3010725	d__Bacteria;p__Firmicutes_A;c__Clostridia;o__Oscillospirales;f__Oscillospiraceae;g__CAG-170;s__CAG-170 sp000432135	10725	313	1263002	Firmicutes bacterium CAG:124	species	0.852341	828	87.95	1.45	0.5907	2111270	UHGG	MAG	2	441	1	kraken:taxid|3010725|HumGut_10725_6_11	E					GUT_GENOME209121.fna.gz	ftp://ftp.ebi.ac.uk/pub/databases/metagenomics/mgnify_genomes/human-gut/2019_09/all_genomes/MGYG-HGUT-029/MGYG-HGUT-02993/genomes1/GUT_GENOME209121.gff.gz
HumGut_12115	3012115	d__Bacteria;p__Firmicutes_A;c__Clostridia;o__Oscillospirales;f__Oscillospiraceae;g__CAG-170;s__CAG-170 sp000432135	12115	313	1263002	Firmicutes bacterium CAG:124	species	0.841943	828	65.36	1.83	0.5941	1761640	UHGG	MAG	1	441	1	kraken:taxid|3012115|HumGut_12115_174_1	E					GUT_GENOME272485.fna.gz	ftp://ftp.ebi.ac.uk/pub/databases/metagenomics/mgnify_genomes/human-gut/2019_09/all_genomes/MGYG-HGUT-029/MGYG-HGUT-02993/genomes1/GUT_GENOME272485.gff.gz
HumGut_7540	3007540	d__Bacteria;p__Firmicutes_A;c__Clostridia;o__Lachnospirales;f__Lachnospiraceae;g__Ruminococcus_B;s__Ruminococcus_B gnavus	7540	120	411470	[Ruminococcus] gnavus ATCC 29149	strain	0.868199	827	62.24	0.88	0.4389	1819727	UHGG	MAG	1	1316	1	kraken:taxid|3007540|HumGut_7540_569_5	C					GUT_GENOME224768.fna.gz	ftp://ftp.ebi.ac.uk/pub/databases/metagenomics/mgnify_genomes/human-gut/2019_09/all_genomes/MGYG-HGUT-013/MGYG-HGUT-01380/genomes2/GUT_GENOME224768.gff.gz
HumGut_8238	3008238	d__Bacteria;p__Firmicutes_A;c__Clostridia;o__Lachnospirales;f__Lachnospiraceae;g__Ruminococcus_B;s__Ruminococcus_B gnavus	8238	120	411470	[Ruminococcus] gnavus ATCC 29149	strain	0.865609	827	62.88	2.19	0.4353	1845440	UHGG	MAG	1	1316	1	kraken:taxid|3008238|HumGut_8238_74_2	C					GUT_GENOME003086.fna.gz	ftp://ftp.ebi.ac.uk/pub/databases/metagenomics/mgnify_genomes/human-gut/2019_09/all_genomes/MGYG-HGUT-013/MGYG-HGUT-01380/genomes3/GUT_GENOME003086.gff.gz
HumGut_10836	3010836	d__Bacteria;p__Firmicutes_A;c__Clostridia;o__Oscillospirales;f__Oscillospiraceae;g__CAG-170;s__CAG-170 sp000432135	10836	313	1263002	Firmicutes bacterium CAG:124	species	0.85162	826	60.31	1.47	0.5968	1506132	UHGG	MAG	2	441	1	kraken:taxid|3010836|HumGut_10836_79_3	E					GUT_GENOME026118.fna.gz	ftp://ftp.ebi.ac.uk/pub/databases/metagenomics/mgnify_genomes/human-gut/2019_09/all_genomes/MGYG-HGUT-029/MGYG-HGUT-02993/genomes1/GUT_GENOME026118.gff.gz
HumGut_6011	3006011	d__Bacteria;p__Firmicutes_A;c__Clostridia;o__Lachnospirales;f__Lachnospiraceae;g__Ruminococcus_B;s__Ruminococcus_B gnavus	6011	120	411470	[Ruminococcus] gnavus ATCC 29149	strain	0.874195	824	68.87	2.22	0.4356	2123936	UHGG	MAG	1	1316	1	kraken:taxid|3006011|HumGut_6011_466_7	C					GUT_GENOME225901.fna.gz	ftp://ftp.ebi.ac.uk/pub/databases/metagenomics/mgnify_genomes/human-gut/2019_09/all_genomes/MGYG-HGUT-013/MGYG-HGUT-01380/genomes2/GUT_GENOME225901.gff.gz
HumGut_10682	3010682	d__Bacteria;p__Firmicutes_A;c__Clostridia;o__Oscillospirales;f__Oscillospiraceae;g__CAG-170;s__CAG-170 sp000432135	10682	313	1263002	Firmicutes bacterium CAG:124	species	0.852641	824	79.52	4.09	0.5972	1976418	UHGG	MAG	3	441	1	kraken:taxid|3010682|HumGut_10682_695_3	E					GUT_GENOME215725.fna.gz	ftp://ftp.ebi.ac.uk/pub/databases/metagenomics/mgnify_genomes/human-gut/2019_09/all_genomes/MGYG-HGUT-029/MGYG-HGUT-02993/genomes1/GUT_GENOME215725.gff.gz
HumGut_6882	3006882	d__Bacteria;p__Firmicutes_A;c__Clostridia;o__Oscillospirales;f__Oscillospiraceae;g__CAG-170;s__CAG-170 sp002404795	6882	328	1950886	Clostridiales bacterium UBA4696	species	0.870625	824	58.92	0.89	0.6166	1383319	UHGG	MAG	2	214	1	kraken:taxid|3006882|HumGut_6882_148_1	E					GUT_GENOME095861.fna.gz	ftp://ftp.ebi.ac.uk/pub/databases/metagenomics/mgnify_genomes/human-gut/2019_09/all_genomes/MGYG-HGUT-006/MGYG-HGUT-00651/genomes1/GUT_GENOME095861.gff.gz
HumGut_9856	3009856	d__Bacteria;p__Firmicutes_A;c__Clostridia;o__Oscillospirales;f__Oscillospiraceae;g__CAG-170;s__CAG-170 sp000432135	9856	313	1263002	Firmicutes bacterium CAG:124	species	0.858259	822	81.73	4.05	0.5729	3018826	UHGG	MAG	2	441	1	kraken:taxid|3009856|HumGut_9856_29_6	E					GUT_GENOME208422.fna.gz	ftp://ftp.ebi.ac.uk/pub/databases/metagenomics/mgnify_genomes/human-gut/2019_09/all_genomes/MGYG-HGUT-029/MGYG-HGUT-02993/genomes1/GUT_GENOME208422.gff.gz
HumGut_4403	3004403	d__Bacteria;p__Firmicutes_A;c__Clostridia;o__Oscillospirales;f__Oscillospiraceae;g__CAG-170;s__CAG-170 sp000432135	4403	313	1263002	Firmicutes bacterium CAG:124	species	0.884715	821	91.28	1.34	0.5804	2683705	UHGG	MAG	170	441	1	kraken:taxid|3004403|HumGut_4403_1_51	E					GUT_GENOME153572.fna.gz	ftp://ftp.ebi.ac.uk/pub/databases/metagenomics/mgnify_genomes/human-gut/2019_09/all_genomes/MGYG-HGUT-029/MGYG-HGUT-02993/genomes1/GUT_GENOME153572.gff.gz
HumGut_7845	3007845	d__Bacteria;p__Firmicutes_A;c__Clostridia;o__Oscillospirales;f__Oscillospiraceae;g__CAG-170;s__CAG-170 sp000432135	7845	313	1263002	Firmicutes bacterium CAG:124	species	0.867078	821	79.11	3.36	0.5802	2814903	UHGG	MAG	1	441	1	kraken:taxid|3007845|HumGut_7845_37_5	E					GUT_GENOME201953.fna.gz	ftp://ftp.ebi.ac.uk/pub/databases/metagenomics/mgnify_genomes/human-gut/2019_09/all_genomes/MGYG-HGUT-029/MGYG-HGUT-02993/genomes1/GUT_GENOME201953.gff.gz
HumGut_11390	3011390	d__Bacteria;p__Firmicutes_A;c__Clostridia;o__Oscillospirales;f__Oscillospiraceae;g__CAG-170;s__CAG-170 sp000432135	11390	313	1263002	Firmicutes bacterium CAG:124	species	0.847597	819	73.06	4.1	0.5894	2170927	UHGG	MAG	2	441	1	kraken:taxid|3011390|HumGut_11390_241_1	E					GUT_GENOME014130.fna.gz	ftp://ftp.ebi.ac.uk/pub/databases/metagenomics/mgnify_genomes/human-gut/2019_09/all_genomes/MGYG-HGUT-029/MGYG-HGUT-02993/genomes1/GUT_GENOME014130.gff.gz
HumGut_11440	3011440	d__Bacteria;p__Firmicutes_A;c__Clostridia;o__Oscillospirales;f__Oscillospiraceae;g__CAG-170;s__CAG-170 sp000432135	11440	313	1263002	Firmicutes bacterium CAG:124	species	0.847205	819	82.35	3.02	0.5862	2314479	UHGG	MAG	2	441	1	kraken:taxid|3011440|HumGut_11440_10_3	E					GUT_GENOME134697.fna.gz	ftp://ftp.ebi.ac.uk/pub/databases/metagenomics/mgnify_genomes/human-gut/2019_09/all_genomes/MGYG-HGUT-029/MGYG-HGUT-02993/genomes1/GUT_GENOME134697.gff.gz
HumGut_12339	3012339	d__Bacteria;p__Firmicutes_A;c__Clostridia;o__Oscillospirales;f__Oscillospiraceae;g__CAG-170;s__CAG-170 sp000432135	12339	313	1263002	Firmicutes bacterium CAG:124	species	0.840192	819	70.57	2.68	0.5888	1724389	UHGG	MAG	1	441	1	kraken:taxid|3012339|HumGut_12339_28_3	E					GUT_GENOME110044.fna.gz	ftp://ftp.ebi.ac.uk/pub/databases/metagenomics/mgnify_genomes/human-gut/2019_09/all_genomes/MGYG-HGUT-029/MGYG-HGUT-02993/genomes1/GUT_GENOME110044.gff.gz
HumGut_9515	3009515	d__Bacteria;p__Firmicutes_A;c__Clostridia;o__Oscillospirales;f__Oscillospiraceae;g__CAG-170;s__CAG-170 sp000432135	9515	313	1263002	Firmicutes bacterium CAG:124	species	0.860136	818	71.12	2.24	0.5934	1693735	UHGG	MAG	15	441	1	kraken:taxid|3009515|HumGut_9515_44_6	E					GUT_GENOME211780.fna.gz	ftp://ftp.ebi.ac.uk/pub/databases/metagenomics/mgnify_genomes/human-gut/2019_09/all_genomes/MGYG-HGUT-029/MGYG-HGUT-02993/genomes1/GUT_GENOME211780.gff.gz
HumGut_11182	3011182	d__Bacteria;p__Firmicutes_A;c__Clostridia;o__Oscillospirales;f__Oscillospiraceae;g__CAG-170;s__CAG-170 sp000432135	11182	313	1263002	Firmicutes bacterium CAG:124	species	0.849111	818	69.28	2.59	0.5873	2174994	UHGG	MAG	1	441	1	kraken:taxid|3011182|HumGut_11182_145_4	E					GUT_GENOME107825.fna.gz	ftp://ftp.ebi.ac.uk/pub/databases/metagenomics/mgnify_genomes/human-gut/2019_09/all_genomes/MGYG-HGUT-029/MGYG-HGUT-02993/genomes1/GUT_GENOME107825.gff.gz
HumGut_11977	3011977	d__Bacteria;p__Firmicutes_A;c__Clostridia;o__Oscillospirales;f__Oscillospiraceae;g__CAG-170;s__CAG-170 sp000432135	11977	313	1263002	Firmicutes bacterium CAG:124	species	0.842992	816	84.15	3.42	0.5886	2093940	UHGG	MAG	1	441	1	kraken:taxid|3011977|HumGut_11977_198_2	E					GUT_GENOME138869.fna.gz	ftp://ftp.ebi.ac.uk/pub/databases/metagenomics/mgnify_genomes/human-gut/2019_09/all_genomes/MGYG-HGUT-029/MGYG-HGUT-02993/genomes1/GUT_GENOME138869.gff.gz
HumGut_11034	3011034	d__Bacteria;p__Firmicutes_A;c__Clostridia;o__Lachnospirales;f__Lachnospiraceae;g__UMGS1375;s__UMGS1375 sp900066615	11034	128	165186	uncultured Ruminococcus sp.	species	0.850039	815	59.47	0.9	0.4511	1617100	UHGG	MAG	1	475	1	kraken:taxid|3011034|HumGut_11034_268_2	B					GUT_GENOME078236.fna.gz	ftp://ftp.ebi.ac.uk/pub/databases/metagenomics/mgnify_genomes/human-gut/2019_09/all_genomes/MGYG-HGUT-001/MGYG-HGUT-00140/genomes1/GUT_GENOME078236.gff.gz
HumGut_7084	3007084	d__Bacteria;p__Firmicutes_A;c__Clostridia;o__Oscillospirales;f__Oscillospiraceae;g__CAG-170;s__CAG-170 sp000432135	7084	313	1263002	Firmicutes bacterium CAG:124	species	0.869796	815	91.58	4.5	0.5827	2902637	UHGG	MAG	15	441	1	kraken:taxid|3007084|HumGut_7084_51_4	E					GUT_GENOME177644.fna.gz	ftp://ftp.ebi.ac.uk/pub/databases/metagenomics/mgnify_genomes/human-gut/2019_09/all_genomes/MGYG-HGUT-029/MGYG-HGUT-02993/genomes1/GUT_GENOME177644.gff.gz
HumGut_10351	3010351	d__Bacteria;p__Firmicutes_A;c__Clostridia;o__Oscillospirales;f__Oscillospiraceae;g__CAG-170;s__CAG-170 sp000432135	10351	313	1263002	Firmicutes bacterium CAG:124	species	0.854977	814	91.57	3.61	0.5874	2761204	UHGG	MAG	2	441	1	kraken:taxid|3010351|HumGut_10351_101_3	E					GUT_GENOME070704.fna.gz	ftp://ftp.ebi.ac.uk/pub/databases/metagenomics/mgnify_genomes/human-gut/2019_09/all_genomes/MGYG-HGUT-029/MGYG-HGUT-02993/genomes1/GUT_GENOME070704.gff.gz
HumGut_7407	3007407	d__Bacteria;p__Firmicutes_A;c__Clostridia;o__Lachnospirales;f__Lachnospiraceae;g__Ruminococcus_B;s__Ruminococcus_B gnavus	7407	120	411470	[Ruminococcus] gnavus ATCC 29149	strain	0.86867	813	57.43	0.49	0.4416	1374332	UHGG	MAG	1	1316	1	kraken:taxid|3007407|HumGut_7407_4_8	C					GUT_GENOME183362.fna.gz	ftp://ftp.ebi.ac.uk/pub/databases/metagenomics/mgnify_genomes/human-gut/2019_09/all_genomes/MGYG-HGUT-013/MGYG-HGUT-01380/genomes2/GUT_GENOME183362.gff.gz
HumGut_7186	3007186	d__Bacteria;p__Firmicutes_A;c__Clostridia;o__Oscillospirales;f__Oscillospiraceae;g__CAG-170;s__CAG-170 sp000432135	7186	313	1263002	Firmicutes bacterium CAG:124	species	0.869417	813	94.41	2.87	0.5825	2698017	UHGG	MAG	2	441	1	kraken:taxid|3007186|HumGut_7186_93_3	E					GUT_GENOME177796.fna.gz	ftp://ftp.ebi.ac.uk/pub/databases/metagenomics/mgnify_genomes/human-gut/2019_09/all_genomes/MGYG-HGUT-029/MGYG-HGUT-02993/genomes1/GUT_GENOME177796.gff.gz
HumGut_9407	3009407	d__Bacteria;p__Firmicutes_A;c__Clostridia;o__Lachnospirales;f__Lachnospiraceae;g__UMGS1375;s__UMGS1375 sp900066615	9407	128	165186	uncultured Ruminococcus sp.	species	0.860636	811	57.63	0.95	0.4522	1724054	UHGG	MAG	1	475	1	kraken:taxid|3009407|HumGut_9407_311_1	B					GUT_GENOME283217.fna.gz	ftp://ftp.ebi.ac.uk/pub/databases/metagenomics/mgnify_genomes/human-gut/2019_09/all_genomes/MGYG-HGUT-001/MGYG-HGUT-00140/genomes1/GUT_GENOME283217.gff.gz
HumGut_11262	3011262	d__Bacteria;p__Firmicutes_A;c__Clostridia;o__Oscillospirales;f__Oscillospiraceae;g__CAG-170;s__CAG-170 sp000432135	11262	313	1263002	Firmicutes bacterium CAG:124	species	0.848467	811	76.39	3.48	0.5886	1927347	UHGG	MAG	1	441	1	kraken:taxid|3011262|HumGut_11262_80_5	E					GUT_GENOME211678.fna.gz	ftp://ftp.ebi.ac.uk/pub/databases/metagenomics/mgnify_genomes/human-gut/2019_09/all_genomes/MGYG-HGUT-029/MGYG-HGUT-02993/genomes1/GUT_GENOME211678.gff.gz
HumGut_11928	3011928	d__Bacteria;p__Firmicutes_A;c__Clostridia;o__Oscillospirales;f__Oscillospiraceae;g__CAG-170;s__CAG-170 sp000432135	11928	313	1263002	Firmicutes bacterium CAG:124	species	0.843378	810	70.48	3.02	0.5892	2001992	UHGG	MAG	1	441	1	kraken:taxid|3011928|HumGut_11928_76_6	E					GUT_GENOME216646.fna.gz	ftp://ftp.ebi.ac.uk/pub/databases/metagenomics/mgnify_genomes/human-gut/2019_09/all_genomes/MGYG-HGUT-029/MGYG-HGUT-02993/genomes1/GUT_GENOME216646.gff.gz
HumGut_8987	3008987	d__Bacteria;p__Firmicutes_A;c__Clostridia;o__Lachnospirales;f__Lachnospiraceae;g__Anaerobutyricum;s__Anaerobutyricum hallii	8987	85	1952124	Lachnospiraceae bacterium UBA7026	species	0.862805	809	72.44	2.63	0.3762	3859445	UHGG	MAG	1	495	1	kraken:taxid|3008987|HumGut_8987_136_4	C					GUT_GENOME194558.fna.gz	ftp://ftp.ebi.ac.uk/pub/databases/metagenomics/mgnify_genomes/human-gut/2019_09/all_genomes/MGYG-HGUT-002/MGYG-HGUT-00262/genomes1/GUT_GENOME194558.gff.gz
HumGut_10771	3010771	d__Bacteria;p__Firmicutes_A;c__Clostridia;o__Oscillospirales;f__Oscillospiraceae;g__CAG-170;s__CAG-170 sp000432135	10771	313	1263002	Firmicutes bacterium CAG:124	species	0.852077	809	81.88	2.76	0.5868	2273614	UHGG	MAG	1	441	1	kraken:taxid|3010771|HumGut_10771_13_8	E					GUT_GENOME243550.fna.gz	ftp://ftp.ebi.ac.uk/pub/databases/metagenomics/mgnify_genomes/human-gut/2019_09/all_genomes/MGYG-HGUT-029/MGYG-HGUT-02993/genomes1/GUT_GENOME243550.gff.gz
HumGut_11232	3011232	d__Bacteria;p__Firmicutes_A;c__Clostridia;o__Oscillospirales;f__Oscillospiraceae;g__CAG-170;s__CAG-170 sp000432135	11232	313	1263002	Firmicutes bacterium CAG:124	species	0.848726	808	84.34	0.67	0.581	2602733	UHGG	MAG	1	441	1	kraken:taxid|3011232|HumGut_11232_217_4	E					GUT_GENOME229369.fna.gz	ftp://ftp.ebi.ac.uk/pub/databases/metagenomics/mgnify_genomes/human-gut/2019_09/all_genomes/MGYG-HGUT-029/MGYG-HGUT-02993/genomes1/GUT_GENOME229369.gff.gz
HumGut_11348	3011348	d__Bacteria;p__Firmicutes_A;c__Clostridia;o__Oscillospirales;f__Oscillospiraceae;g__CAG-170;s__CAG-170 sp000432135	11348	313	1263002	Firmicutes bacterium CAG:124	species	0.847826	807	77.17	4.31	0.5811	2434305	UHGG	MAG	2	441	1	kraken:taxid|3011348|HumGut_11348_94_4	E					GUT_GENOME013644.fna.gz	ftp://ftp.ebi.ac.uk/pub/databases/metagenomics/mgnify_genomes/human-gut/2019_09/all_genomes/MGYG-HGUT-029/MGYG-HGUT-02993/genomes1/GUT_GENOME013644.gff.gz
HumGut_10708	3010708	d__Bacteria;p__Firmicutes_A;c__Clostridia;o__Oscillospirales;f__Oscillospiraceae;g__CAG-170;s__CAG-170 sp000432135	10708	313	1263002	Firmicutes bacterium CAG:124	species	0.852509	804	70.25	4.03	0.588	1949975	UHGG	MAG	1	441	1	kraken:taxid|3010708|HumGut_10708_375_1	E					GUT_GENOME211445.fna.gz	ftp://ftp.ebi.ac.uk/pub/databases/metagenomics/mgnify_genomes/human-gut/2019_09/all_genomes/MGYG-HGUT-029/MGYG-HGUT-02993/genomes1/GUT_GENOME211445.gff.gz
HumGut_4557	3004557	d__Bacteria;p__Firmicutes_A;c__Clostridia;o__Oscillospirales;f__Oscillospiraceae;g__CAG-170;s__CAG-170 sp002404795	4557	328	1950886	Clostridiales bacterium UBA4696	species	0.883468	803	59.07	0.78	0.6138	1619963	UHGG	MAG	3	214	1	kraken:taxid|3004557|HumGut_4557_20_5	E					GUT_GENOME197279.fna.gz	ftp://ftp.ebi.ac.uk/pub/databases/metagenomics/mgnify_genomes/human-gut/2019_09/all_genomes/MGYG-HGUT-006/MGYG-HGUT-00651/genomes1/GUT_GENOME197279.gff.gz
HumGut_7483	3007483	d__Bacteria;p__Firmicutes_A;c__Clostridia;o__Oscillospirales;f__Oscillospiraceae;g__CAG-170;s__CAG-170 sp002404795	7483	328	1950886	Clostridiales bacterium UBA4696	species	0.868414	803	69.78	1.96	0.6166	1704629	UHGG	MAG	1	214	1	kraken:taxid|3007483|HumGut_7483_22_4	E					GUT_GENOME179727.fna.gz	ftp://ftp.ebi.ac.uk/pub/databases/metagenomics/mgnify_genomes/human-gut/2019_09/all_genomes/MGYG-HGUT-006/MGYG-HGUT-00651/genomes1/GUT_GENOME179727.gff.gz
HumGut_8767	3008767	d__Bacteria;p__Firmicutes_A;c__Clostridia;o__Oscillospirales;f__Oscillospiraceae;g__CAG-170;s__CAG-170 sp002404795	8767	328	1950886	Clostridiales bacterium UBA4696	species	0.863645	803	68.62	3.14	0.617	1624267	UHGG	MAG	1	214	1	kraken:taxid|3008767|HumGut_8767_20_3	E					GUT_GENOME282842.fna.gz	ftp://ftp.ebi.ac.uk/pub/databases/metagenomics/mgnify_genomes/human-gut/2019_09/all_genomes/MGYG-HGUT-006/MGYG-HGUT-00651/genomes1/GUT_GENOME282842.gff.gz
HumGut_1801	3001801	d__Bacteria;p__Firmicutes_A;c__Clostridia;o__Lachnospirales;f__Lachnospiraceae;g__Oliverpabstia;s__Oliverpabstia intestinalis	1801	113	2109334	Blautia sp. SG-772	species	0.90701	802	99.37	1.27	0.4381	3932285	UHGG	Isolate	212	258	1	kraken:taxid|3001801|HumGut_1801_12_21	E					GUT_GENOME000258.fna.gz	ftp://ftp.ebi.ac.uk/pub/databases/metagenomics/mgnify_genomes/human-gut/2019_09/all_genomes/MGYG-HGUT-036/MGYG-HGUT-03695/genomes1/GUT_GENOME000258.gff.gz
HumGut_11773	3011773	d__Bacteria;p__Firmicutes_A;c__Clostridia;o__Oscillospirales;f__Oscillospiraceae;g__CAG-170;s__CAG-170 sp000432135	11773	313	1263002	Firmicutes bacterium CAG:124	species	0.844817	802	61.24	1.34	0.5758	1812155	UHGG	MAG	1	441	1	kraken:taxid|3011773|HumGut_11773_35_10	E					GUT_GENOME250256.fna.gz	ftp://ftp.ebi.ac.uk/pub/databases/metagenomics/mgnify_genomes/human-gut/2019_09/all_genomes/MGYG-HGUT-029/MGYG-HGUT-02993/genomes1/GUT_GENOME250256.gff.gz
HumGut_4551	3004551	d__Bacteria;p__Firmicutes_A;c__Clostridia;o__Oscillospirales;f__Oscillospiraceae;g__CAG-170;s__CAG-170 sp002404795	4551	328	1950886	Clostridiales bacterium UBA4696	species	0.883491	802	93.29	0.67	0.5969	2869340	UHGG	MAG	184	214	1	kraken:taxid|3004551|HumGut_4551_56_6	E					GUT_GENOME157600.fna.gz	ftp://ftp.ebi.ac.uk/pub/databases/metagenomics/mgnify_genomes/human-gut/2019_09/all_genomes/MGYG-HGUT-006/MGYG-HGUT-00651/genomes1/GUT_GENOME157600.gff.gz
HumGut_7682	3007682	d__Bacteria;p__Firmicutes_A;c__Clostridia;o__Oscillospirales;f__Oscillospiraceae;g__CAG-170;s__CAG-170 sp002404795	7682	328	1950886	Clostridiales bacterium UBA4696	species	0.867669	801	72.01	4.19	0.6116	1753120	UHGG	MAG	1	214	1	kraken:taxid|3007682|HumGut_7682_410_2	E					GUT_GENOME163323.fna.gz	ftp://ftp.ebi.ac.uk/pub/databases/metagenomics/mgnify_genomes/human-gut/2019_09/all_genomes/MGYG-HGUT-006/MGYG-HGUT-00651/genomes1/GUT_GENOME163323.gff.gz
HumGut_11996	3011996	d__Bacteria;p__Firmicutes_A;c__Clostridia;o__Lachnospirales;f__Lachnospiraceae;g__UMGS1375;s__UMGS1375 sp900066615	11996	128	165186	uncultured Ruminococcus sp.	species	0.842812	800	62.14	0	0.4511	1609017	UHGG	MAG	1	475	1	kraken:taxid|3011996|HumGut_11996_223_1	B					GUT_GENOME067453.fna.gz	ftp://ftp.ebi.ac.uk/pub/databases/metagenomics/mgnify_genomes/human-gut/2019_09/all_genomes/MGYG-HGUT-001/MGYG-HGUT-00140/genomes1/GUT_GENOME067453.gff.gz
HumGut_11428	3011428	d__Bacteria;p__Firmicutes_A;c__Clostridia;o__Oscillospirales;f__Oscillospiraceae;g__CAG-170;s__CAG-170 sp000432135	11428	313	1263002	Firmicutes bacterium CAG:124	species	0.847265	799	80.5	3.62	0.5929	2035552	UHGG	MAG	2	441	1	kraken:taxid|3011428|HumGut_11428_32_9	E					GUT_GENOME275441.fna.gz	ftp://ftp.ebi.ac.uk/pub/databases/metagenomics/mgnify_genomes/human-gut/2019_09/all_genomes/MGYG-HGUT-029/MGYG-HGUT-02993/genomes1/GUT_GENOME275441.gff.gz
HumGut_10646	3010646	d__Bacteria;p__Firmicutes_A;c__Clostridia;o__Oscillospirales;f__Oscillospiraceae;g__CAG-170;s__CAG-170 sp000432135	10646	313	1263002	Firmicutes bacterium CAG:124	species	0.852893	798	74.76	1.01	0.5938	1890034	UHGG	MAG	2	441	1	kraken:taxid|3010646|HumGut_10646_206_2	E					GUT_GENOME179808.fna.gz	ftp://ftp.ebi.ac.uk/pub/databases/metagenomics/mgnify_genomes/human-gut/2019_09/all_genomes/MGYG-HGUT-029/MGYG-HGUT-02993/genomes1/GUT_GENOME179808.gff.gz
HumGut_12278	3012278	d__Bacteria;p__Firmicutes_A;c__Clostridia;o__Oscillospirales;f__Oscillospiraceae;g__CAG-170;s__CAG-170 sp000432135	12278	313	1263002	Firmicutes bacterium CAG:124	species	0.840768	797	86.76	3.91	0.5877	2490744	UHGG	MAG	1	441	1	kraken:taxid|3012278|HumGut_12278_81_7	E					GUT_GENOME013939.fna.gz	ftp://ftp.ebi.ac.uk/pub/databases/metagenomics/mgnify_genomes/human-gut/2019_09/all_genomes/MGYG-HGUT-029/MGYG-HGUT-02993/genomes1/GUT_GENOME013939.gff.gz
HumGut_9533	3009533	d__Bacteria;p__Firmicutes_A;c__Clostridia;o__Lachnospirales;f__Lachnospiraceae;g__UMGS1375;s__UMGS1375 sp900066615	9533	128	165186	uncultured Ruminococcus sp.	species	0.860073	796	64.83	2.11	0.4517	2289311	UHGG	MAG	1	475	2	kraken:taxid|3009533|HumGut_9533_103_2	B	kraken:taxid|3009533|HumGut_9533_115_3	E			GUT_GENOME010867.fna.gz	ftp://ftp.ebi.ac.uk/pub/databases/metagenomics/mgnify_genomes/human-gut/2019_09/all_genomes/MGYG-HGUT-001/MGYG-HGUT-00140/genomes1/GUT_GENOME010867.gff.gz
HumGut_12916	3012916	d__Bacteria;p__Firmicutes_A;c__Clostridia;o__Oscillospirales;f__Oscillospiraceae;g__CAG-170;s__CAG-170 sp000432135	12916	313	1263002	Firmicutes bacterium CAG:124	species	0.835735	795	78.48	1.51	0.5888	2215294	UHGG	MAG	1	441	1	kraken:taxid|3012916|HumGut_12916_33_6	E					GUT_GENOME026000.fna.gz	ftp://ftp.ebi.ac.uk/pub/databases/metagenomics/mgnify_genomes/human-gut/2019_09/all_genomes/MGYG-HGUT-029/MGYG-HGUT-02993/genomes1/GUT_GENOME026000.gff.gz
HumGut_11567	3011567	d__Bacteria;p__Firmicutes_A;c__Clostridia;o__Lachnospirales;f__Lachnospiraceae;g__UMGS1375;s__UMGS1375 sp900066615	11567	128	165186	uncultured Ruminococcus sp.	species	0.846209	794	68.78	0.63	0.4454	2082637	UHGG	MAG	1	475	2	kraken:taxid|3011567|HumGut_11567_149_4	E	kraken:taxid|3011567|HumGut_11567_224_6	B			GUT_GENOME070854.fna.gz	ftp://ftp.ebi.ac.uk/pub/databases/metagenomics/mgnify_genomes/human-gut/2019_09/all_genomes/MGYG-HGUT-001/MGYG-HGUT-00140/genomes1/GUT_GENOME070854.gff.gz
HumGut_6279	3006279	d__Bacteria;p__Firmicutes_A;c__Clostridia;o__Lachnospirales;f__Lachnospiraceae;g__Ruminococcus_B;s__Ruminococcus_B gnavus	6279	120	411470	[Ruminococcus] gnavus ATCC 29149	strain	0.873133	793	69.3	1.25	0.439	1747944	UHGG	MAG	2	1316	1	kraken:taxid|3006279|HumGut_6279_341_2	C					GUT_GENOME222702.fna.gz	ftp://ftp.ebi.ac.uk/pub/databases/metagenomics/mgnify_genomes/human-gut/2019_09/all_genomes/MGYG-HGUT-013/MGYG-HGUT-01380/genomes1/GUT_GENOME222702.gff.gz
HumGut_9743	3009743	d__Bacteria;p__Firmicutes_A;c__Clostridia;o__Oscillospirales;f__Oscillospiraceae;g__CAG-170;s__CAG-170 sp000432135	9743	313	1263002	Firmicutes bacterium CAG:124	species	0.858961	793	77.57	2.29	0.596	2006488	UHGG	MAG	3	441	1	kraken:taxid|3009743|HumGut_9743_107_5	E					GUT_GENOME195029.fna.gz	ftp://ftp.ebi.ac.uk/pub/databases/metagenomics/mgnify_genomes/human-gut/2019_09/all_genomes/MGYG-HGUT-029/MGYG-HGUT-02993/genomes1/GUT_GENOME195029.gff.gz
HumGut_11461	3011461	d__Bacteria;p__Firmicutes_A;c__Clostridia;o__Oscillospirales;f__Oscillospiraceae;g__CAG-170;s__CAG-170 sp000432135	11461	313	1263002	Firmicutes bacterium CAG:124	species	0.847021	793	58.61	1.54	0.5991	1471212	UHGG	MAG	1	441	1	kraken:taxid|3011461|HumGut_11461_217_2	E					GUT_GENOME186819.fna.gz	ftp://ftp.ebi.ac.uk/pub/databases/metagenomics/mgnify_genomes/human-gut/2019_09/all_genomes/MGYG-HGUT-029/MGYG-HGUT-02993/genomes1/GUT_GENOME186819.gff.gz
HumGut_4521	3004521	d__Bacteria;p__Firmicutes_A;c__Clostridia;o__Lachnospirales;f__Lachnospiraceae;g__Ruminococcus_B;s__Ruminococcus_B gnavus	4521	120	411470	[Ruminococcus] gnavus ATCC 29149	strain	0.883672	792	91.11	2.13	0.4256	3439722	UHGG	MAG	1	1316	1	kraken:taxid|3004521|HumGut_4521_620_10	C					GUT_GENOME076005.fna.gz	ftp://ftp.ebi.ac.uk/pub/databases/metagenomics/mgnify_genomes/human-gut/2019_09/all_genomes/MGYG-HGUT-013/MGYG-HGUT-01380/genomes2/GUT_GENOME076005.gff.gz
HumGut_9071	3009071	d__Bacteria;p__Firmicutes_A;c__Clostridia;o__Oscillospirales;f__Oscillospiraceae;g__CAG-170;s__CAG-170 sp002404795	9071	328	1950886	Clostridiales bacterium UBA4696	species	0.862427	790	64.25	2.01	0.615	1438008	UHGG	MAG	1	214	1	kraken:taxid|3009071|HumGut_9071_131_4	E					GUT_GENOME075478.fna.gz	ftp://ftp.ebi.ac.uk/pub/databases/metagenomics/mgnify_genomes/human-gut/2019_09/all_genomes/MGYG-HGUT-006/MGYG-HGUT-00651/genomes1/GUT_GENOME075478.gff.gz
HumGut_17389	3017389	d__Bacteria;p__Firmicutes_A;c__Clostridia;o__Oscillospirales;f__Oscillospiraceae;g__CAG-170;s__CAG-170 sp000432135	17389	313	1263002	Firmicutes bacterium CAG:124	species	0.807012	789	58.66	1.51	0.5909	1865802	UHGG	MAG	1	441	1	kraken:taxid|3017389|HumGut_17389_185_3	E					GUT_GENOME244314.fna.gz	ftp://ftp.ebi.ac.uk/pub/databases/metagenomics/mgnify_genomes/human-gut/2019_09/all_genomes/MGYG-HGUT-029/MGYG-HGUT-02993/genomes1/GUT_GENOME244314.gff.gz
HumGut_9402	3009402	d__Bacteria;p__Firmicutes_A;c__Clostridia;o__Oscillospirales;f__Oscillospiraceae;g__Faecousia;s__Faecousia sp003525905	9402	517	1898207	Clostridiales bacterium	species	0.860665	789	60.02	1.07	0.6068	1374900	UHGG	MAG	2	390	1	kraken:taxid|3009402|HumGut_9402_259_4	E					GUT_GENOME070501.fna.gz	ftp://ftp.ebi.ac.uk/pub/databases/metagenomics/mgnify_genomes/human-gut/2019_09/all_genomes/MGYG-HGUT-020/MGYG-HGUT-02060/genomes1/GUT_GENOME070501.gff.gz
HumGut_5837	3005837	d__Bacteria;p__Firmicutes_A;c__Clostridia;o__Lachnospirales;f__Lachnospiraceae;g__Ruminococcus_B;s__Ruminococcus_B gnavus	5837	120	411470	[Ruminococcus] gnavus ATCC 29149	strain	0.874999	788	91.67	1.88	0.4323	2820077	UHGG	MAG	1	1316	1	kraken:taxid|3005837|HumGut_5837_275_3	C					GUT_GENOME213240.fna.gz	ftp://ftp.ebi.ac.uk/pub/databases/metagenomics/mgnify_genomes/human-gut/2019_09/all_genomes/MGYG-HGUT-013/MGYG-HGUT-01380/genomes1/GUT_GENOME213240.gff.gz
HumGut_7176	3007176	d__Bacteria;p__Firmicutes_A;c__Clostridia;o__Lachnospirales;f__Lachnospiraceae;g__Ruminococcus_B;s__Ruminococcus_B gnavus	7176	120	411470	[Ruminococcus] gnavus ATCC 29149	strain	0.869453	788	62.07	1.48	0.4404	1554691	UHGG	MAG	1	1316	1	kraken:taxid|3007176|HumGut_7176_47_4	C					GUT_GENOME224471.fna.gz	ftp://ftp.ebi.ac.uk/pub/databases/metagenomics/mgnify_genomes/human-gut/2019_09/all_genomes/MGYG-HGUT-013/MGYG-HGUT-01380/genomes1/GUT_GENOME224471.gff.gz
HumGut_7408	3007408	d__Bacteria;p__Firmicutes_A;c__Clostridia;o__Lachnospirales;f__Lachnospiraceae;g__Ruminococcus_B;s__Ruminococcus_B gnavus	7408	120	411470	[Ruminococcus] gnavus ATCC 29149	strain	0.868668	785	56.22	0.19	0.4361	1649782	UHGG	MAG	3	1316	1	kraken:taxid|3007408|HumGut_7408_282_2	C					GUT_GENOME184429.fna.gz	ftp://ftp.ebi.ac.uk/pub/databases/metagenomics/mgnify_genomes/human-gut/2019_09/all_genomes/MGYG-HGUT-013/MGYG-HGUT-01380/genomes3/GUT_GENOME184429.gff.gz
HumGut_10429	3010429	d__Bacteria;p__Firmicutes_A;c__Clostridia;o__Lachnospirales;f__Lachnospiraceae;g__UMGS1375;s__UMGS1375 sp900066615	10429	128	165186	uncultured Ruminococcus sp.	species	0.854405	785	76.28	0.84	0.4438	2338665	UHGG	MAG	1	475	2	kraken:taxid|3010429|HumGut_10429_152_5	B	kraken:taxid|3010429|HumGut_10429_338_3	E			GUT_GENOME218857.fna.gz	ftp://ftp.ebi.ac.uk/pub/databases/metagenomics/mgnify_genomes/human-gut/2019_09/all_genomes/MGYG-HGUT-001/MGYG-HGUT-00140/genomes1/GUT_GENOME218857.gff.gz
HumGut_4078	3004078	d__Bacteria;p__Firmicutes_A;c__Clostridia;o__Lachnospirales;f__Lachnospiraceae;g__Ruminococcus_B;s__Ruminococcus_B gnavus	4078	120	411470	[Ruminococcus] gnavus ATCC 29149	strain	0.887364	783	96.04	2.67	0.4348	3030568	UHGG	MAG	3	1316	1	kraken:taxid|3004078|HumGut_4078_330_2	C					GUT_GENOME224798.fna.gz	ftp://ftp.ebi.ac.uk/pub/databases/metagenomics/mgnify_genomes/human-gut/2019_09/all_genomes/MGYG-HGUT-013/MGYG-HGUT-01380/genomes3/GUT_GENOME224798.gff.gz
HumGut_4614	3004614	d__Bacteria;p__Firmicutes_A;c__Clostridia;o__Lachnospirales;f__Lachnospiraceae;g__Ruminococcus_B;s__Ruminococcus_B gnavus	4614	120	411470	[Ruminococcus] gnavus ATCC 29149	strain	0.883056	782	85.45	1.97	0.4396	2405177	UHGG	MAG	4	1316	1	kraken:taxid|3004614|HumGut_4614_715_2	C					GUT_GENOME223535.fna.gz	ftp://ftp.ebi.ac.uk/pub/databases/metagenomics/mgnify_genomes/human-gut/2019_09/all_genomes/MGYG-HGUT-013/MGYG-HGUT-01380/genomes3/GUT_GENOME223535.gff.gz
HumGut_11777	3011777	d__Bacteria;p__Firmicutes_A;c__Clostridia;o__Oscillospirales;f__Oscillospiraceae;g__CAG-170;s__CAG-170 sp000432135	11777	313	1263002	Firmicutes bacterium CAG:124	species	0.844772	782	75.34	4.5	0.587	2287051	UHGG	MAG	1	441	1	kraken:taxid|3011777|HumGut_11777_3_2	E					GUT_GENOME220460.fna.gz	ftp://ftp.ebi.ac.uk/pub/databases/metagenomics/mgnify_genomes/human-gut/2019_09/all_genomes/MGYG-HGUT-029/MGYG-HGUT-02993/genomes1/GUT_GENOME220460.gff.gz
HumGut_7664	3007664	d__Bacteria;p__Firmicutes_A;c__Clostridia;o__Lachnospirales;f__Lachnospiraceae;g__Ruminococcus_B;s__Ruminococcus_B gnavus	7664	120	411470	[Ruminococcus] gnavus ATCC 29149	strain	0.867743	778	73.14	0.99	0.4422	2043005	UHGG	MAG	2	1316	1	kraken:taxid|3007664|HumGut_7664_67_4	C					GUT_GENOME242488.fna.gz	ftp://ftp.ebi.ac.uk/pub/databases/metagenomics/mgnify_genomes/human-gut/2019_09/all_genomes/MGYG-HGUT-013/MGYG-HGUT-01380/genomes2/GUT_GENOME242488.gff.gz
HumGut_10366	3010366	d__Bacteria;p__Firmicutes_A;c__Clostridia;o__Oscillospirales;f__Oscillospiraceae;g__Faecousia;s__Faecousia sp003525905	10366	517	1898207	Clostridiales bacterium	species	0.854904	778	69.07	0.35	0.6173	1553244	UHGG	MAG	1	390	1	kraken:taxid|3010366|HumGut_10366_64_3	E					GUT_GENOME020248.fna.gz	ftp://ftp.ebi.ac.uk/pub/databases/metagenomics/mgnify_genomes/human-gut/2019_09/all_genomes/MGYG-HGUT-020/MGYG-HGUT-02060/genomes1/GUT_GENOME020248.gff.gz
HumGut_10757	3010757	d__Bacteria;p__Firmicutes_A;c__Clostridia;o__Oscillospirales;f__Oscillospiraceae;g__CAG-170;s__CAG-170 sp000432135	10757	313	1263002	Firmicutes bacterium CAG:124	species	0.852137	777	86.61	3.55	0.5729	3098410	UHGG	MAG	1	441	1	kraken:taxid|3010757|HumGut_10757_545_9	E					GUT_GENOME229345.fna.gz	ftp://ftp.ebi.ac.uk/pub/databases/metagenomics/mgnify_genomes/human-gut/2019_09/all_genomes/MGYG-HGUT-029/MGYG-HGUT-02993/genomes1/GUT_GENOME229345.gff.gz
HumGut_9336	3009336	d__Bacteria;p__Firmicutes_A;c__Clostridia;o__Oscillospirales;f__Oscillospiraceae;g__Faecousia;s__Faecousia sp003525905	9336	517	1898207	Clostridiales bacterium	species	0.861015	777	82.6	3.83	0.6199	1907576	UHGG	MAG	2	390	1	kraken:taxid|3009336|HumGut_9336_115_1	E					GUT_GENOME285028.fna.gz	ftp://ftp.ebi.ac.uk/pub/databases/metagenomics/mgnify_genomes/human-gut/2019_09/all_genomes/MGYG-HGUT-020/MGYG-HGUT-02060/genomes1/GUT_GENOME285028.gff.gz
HumGut_11239	3011239	d__Bacteria;p__Firmicutes_A;c__Clostridia;o__Oscillospirales;f__Oscillospiraceae;g__CAG-170;s__CAG-170 sp000432135	11239	313	1263002	Firmicutes bacterium CAG:124	species	0.848657	775	82.43	1.63	0.5815	2929327	UHGG	MAG	1	441	1	kraken:taxid|3011239|HumGut_11239_396_1	E					GUT_GENOME139088.fna.gz	ftp://ftp.ebi.ac.uk/pub/databases/metagenomics/mgnify_genomes/human-gut/2019_09/all_genomes/MGYG-HGUT-029/MGYG-HGUT-02993/genomes1/GUT_GENOME139088.gff.gz
HumGut_8531	3008531	d__Bacteria;p__Firmicutes_A;c__Clostridia;o__Oscillospirales;f__Oscillospiraceae;g__Faecousia;s__Faecousia sp003525905	8531	517	1898207	Clostridiales bacterium	species	0.864506	772	68.8	0.67	0.606	1664631	UHGG	MAG	11	390	1	kraken:taxid|3008531|HumGut_8531_90_4	E					GUT_GENOME153027.fna.gz	ftp://ftp.ebi.ac.uk/pub/databases/metagenomics/mgnify_genomes/human-gut/2019_09/all_genomes/MGYG-HGUT-020/MGYG-HGUT-02060/genomes1/GUT_GENOME153027.gff.gz
HumGut_2515	3002515	d__Bacteria;p__Firmicutes_A;c__Clostridia;o__Lachnospirales;f__Lachnospiraceae;g__Oliverpabstia;s__Oliverpabstia intestinalis	2515	113	2109334	Blautia sp. SG-772	species	0.900836	766	99.3671	0.632911	0.439653	3650968	RefSeq	Contig	2	258	1	kraken:taxid|3002515|HumGut_2515_36_34	E					GCF_013305145.1_ASM1330514v1_genomic.fna.gz	ftp://ftp.ncbi.nlm.nih.gov/genomes/all/GCF/013/305/145/GCF_013305145.1_ASM1330514v1/GCF_013305145.1_ASM1330514v1_genomic.fna.gz
HumGut_7854	3007854	d__Bacteria;p__Firmicutes_A;c__Clostridia;o__Oscillospirales;f__Oscillospiraceae;g__Faecousia;s__Faecousia sp003525905	7854	517	1898207	Clostridiales bacterium	species	0.86701	766	88.4	3.64	0.6162	2118214	UHGG	MAG	4	390	1	kraken:taxid|3007854|HumGut_7854_102_3	E					GUT_GENOME132140.fna.gz	ftp://ftp.ebi.ac.uk/pub/databases/metagenomics/mgnify_genomes/human-gut/2019_09/all_genomes/MGYG-HGUT-020/MGYG-HGUT-02060/genomes1/GUT_GENOME132140.gff.gz
HumGut_7508	3007508	d__Bacteria;p__Firmicutes_A;c__Clostridia;o__Oscillospirales;f__Oscillospiraceae;g__CAG-170;s__CAG-170 sp002404795	7508	328	1950886	Clostridiales bacterium UBA4696	species	0.868296	764	84.19	4.54	0.6132	2179776	UHGG	MAG	2	214	1	kraken:taxid|3007508|HumGut_7508_69_8	E					GUT_GENOME048932.fna.gz	ftp://ftp.ebi.ac.uk/pub/databases/metagenomics/mgnify_genomes/human-gut/2019_09/all_genomes/MGYG-HGUT-006/MGYG-HGUT-00651/genomes1/GUT_GENOME048932.gff.gz
HumGut_9907	3009907	d__Bacteria;p__Firmicutes_A;c__Clostridia;o__Oscillospirales;f__Oscillospiraceae;g__Faecousia;s__Faecousia sp003525905	9907	517	1898207	Clostridiales bacterium	species	0.857907	760	71.3	0.67	0.6087	1696236	UHGG	MAG	1	390	1	kraken:taxid|3009907|HumGut_9907_13_1	E					GUT_GENOME185211.fna.gz	ftp://ftp.ebi.ac.uk/pub/databases/metagenomics/mgnify_genomes/human-gut/2019_09/all_genomes/MGYG-HGUT-020/MGYG-HGUT-02060/genomes1/GUT_GENOME185211.gff.gz
HumGut_9221	3009221	d__Bacteria;p__Firmicutes_A;c__Clostridia;o__Lachnospirales;f__Lachnospiraceae;g__Ruminococcus_B;s__Ruminococcus_B gnavus	9221	120	411470	[Ruminococcus] gnavus ATCC 29149	strain	0.861644	759	63.78	2.73	0.4309	2720442	UHGG	MAG	1	1316	1	kraken:taxid|3009221|HumGut_9221_32_3	C					GUT_GENOME062600.fna.gz	ftp://ftp.ebi.ac.uk/pub/databases/metagenomics/mgnify_genomes/human-gut/2019_09/all_genomes/MGYG-HGUT-013/MGYG-HGUT-01380/genomes1/GUT_GENOME062600.gff.gz
HumGut_11151	3011151	d__Bacteria;p__Firmicutes_A;c__Clostridia;o__Oscillospirales;f__Oscillospiraceae;g__Faecousia;s__Faecousia sp003525905	11151	517	1898207	Clostridiales bacterium	species	0.849336	757	69.96	1.9	0.6101	1670170	UHGG	MAG	1	390	1	kraken:taxid|3011151|HumGut_11151_62_1	E					GUT_GENOME148764.fna.gz	ftp://ftp.ebi.ac.uk/pub/databases/metagenomics/mgnify_genomes/human-gut/2019_09/all_genomes/MGYG-HGUT-020/MGYG-HGUT-02060/genomes1/GUT_GENOME148764.gff.gz
HumGut_10033	3010033	d__Bacteria;p__Firmicutes_A;c__Clostridia;o__Oscillospirales;f__Oscillospiraceae;g__Faecousia;s__Faecousia sp003525905	10033	517	1898207	Clostridiales bacterium	species	0.85718	756	72.72	2.01	0.6173	1560085	UHGG	MAG	2	390	1	kraken:taxid|3010033|HumGut_10033_22_3	E					GUT_GENOME104046.fna.gz	ftp://ftp.ebi.ac.uk/pub/databases/metagenomics/mgnify_genomes/human-gut/2019_09/all_genomes/MGYG-HGUT-020/MGYG-HGUT-02060/genomes1/GUT_GENOME104046.gff.gz
HumGut_7905	3007905	d__Bacteria;p__Firmicutes_A;c__Clostridia;o__Oscillospirales;f__Oscillospiraceae;g__Faecousia;s__Faecousia sp003525905	7905	517	1898207	Clostridiales bacterium	species	0.866835	755	70.22	1.53	0.6128	1649529	UHGG	MAG	1	390	1	kraken:taxid|3007905|HumGut_7905_134_1	E					GUT_GENOME226726.fna.gz	ftp://ftp.ebi.ac.uk/pub/databases/metagenomics/mgnify_genomes/human-gut/2019_09/all_genomes/MGYG-HGUT-020/MGYG-HGUT-02060/genomes1/GUT_GENOME226726.gff.gz
HumGut_10517	3010517	d__Bacteria;p__Firmicutes_A;c__Clostridia;o__Oscillospirales;f__Oscillospiraceae;g__Faecousia;s__Faecousia sp003525905	10517	517	1898207	Clostridiales bacterium	species	0.853728	755	57.04	1.4	0.6142	1372781	UHGG	MAG	1	390	1	kraken:taxid|3010517|HumGut_10517_75_1	E					GUT_GENOME193649.fna.gz	ftp://ftp.ebi.ac.uk/pub/databases/metagenomics/mgnify_genomes/human-gut/2019_09/all_genomes/MGYG-HGUT-020/MGYG-HGUT-02060/genomes1/GUT_GENOME193649.gff.gz
HumGut_10020	3010020	d__Bacteria;p__Firmicutes_A;c__Clostridia;o__Oscillospirales;f__Oscillospiraceae;g__Faecousia;s__Faecousia sp003525905	10020	517	1898207	Clostridiales bacterium	species	0.857304	754	73.45	1.68	0.617	1597115	UHGG	MAG	1	390	1	kraken:taxid|3010020|HumGut_10020_39_4	E					GUT_GENOME226890.fna.gz	ftp://ftp.ebi.ac.uk/pub/databases/metagenomics/mgnify_genomes/human-gut/2019_09/all_genomes/MGYG-HGUT-020/MGYG-HGUT-02060/genomes1/GUT_GENOME226890.gff.gz
HumGut_2067	3002067	d__Bacteria;p__Firmicutes_A;c__Clostridia;o__Lachnospirales;f__Lachnospiraceae;g__Oliverpabstia;s__Oliverpabstia intestinalis	2067	113	2109334	Blautia sp. SG-772	species	0.904739	752	99.37	1.27	0.4408	3932435	UHGG	Isolate	31	258	1	kraken:taxid|3002067|HumGut_2067_1_419	E					GUT_GENOME000969.fna.gz	ftp://ftp.ebi.ac.uk/pub/databases/metagenomics/mgnify_genomes/human-gut/2019_09/all_genomes/MGYG-HGUT-036/MGYG-HGUT-03695/genomes1/GUT_GENOME000969.gff.gz
HumGut_7373	3007373	d__Bacteria;p__Firmicutes_A;c__Clostridia;o__Oscillospirales;f__Oscillospiraceae;g__CAG-170;s__	7373	328	1263002	Firmicutes bacterium CAG:124	species	0.868779	751	78.9	4.11	0.6161	2091713	UHGG	MAG	1	214	1	kraken:taxid|3007373|HumGut_7373_16_6	E					GUT_GENOME038271.fna.gz	ftp://ftp.ebi.ac.uk/pub/databases/metagenomics/mgnify_genomes/human-gut/2019_09/all_genomes/MGYG-HGUT-006/MGYG-HGUT-00651/genomes1/GUT_GENOME038271.gff.gz
HumGut_10760	3010760	d__Bacteria;p__Firmicutes_A;c__Clostridia;o__Oscillospirales;f__Oscillospiraceae;g__Faecousia;s__Faecousia sp003525905	10760	517	1898207	Clostridiales bacterium	species	0.85212	750	61.71	0.84	0.6124	1326317	UHGG	MAG	1	390	1	kraken:taxid|3010760|HumGut_10760_53_3	E					GUT_GENOME137969.fna.gz	ftp://ftp.ebi.ac.uk/pub/databases/metagenomics/mgnify_genomes/human-gut/2019_09/all_genomes/MGYG-HGUT-020/MGYG-HGUT-02060/genomes1/GUT_GENOME137969.gff.gz
HumGut_10329	3010329	d__Bacteria;p__Firmicutes_A;c__Clostridia;o__Oscillospirales;f__Oscillospiraceae;g__Faecousia;s__Faecousia sp003525905	10329	517	1898207	Clostridiales bacterium	species	0.855156	749	57.64	1.34	0.6098	1243470	UHGG	MAG	1	390	1	kraken:taxid|3010329|HumGut_10329_8_11	E					GUT_GENOME194050.fna.gz	ftp://ftp.ebi.ac.uk/pub/databases/metagenomics/mgnify_genomes/human-gut/2019_09/all_genomes/MGYG-HGUT-020/MGYG-HGUT-02060/genomes1/GUT_GENOME194050.gff.gz
HumGut_10576	3010576	d__Bacteria;p__Firmicutes_A;c__Clostridia;o__Oscillospirales;f__Oscillospiraceae;g__Faecousia;s__Faecousia sp003525905	10576	517	1898207	Clostridiales bacterium	species	0.853372	748	71.21	3.97	0.6145	1565332	UHGG	MAG	1	390	1	kraken:taxid|3010576|HumGut_10576_107_1	E					GUT_GENOME192601.fna.gz	ftp://ftp.ebi.ac.uk/pub/databases/metagenomics/mgnify_genomes/human-gut/2019_09/all_genomes/MGYG-HGUT-020/MGYG-HGUT-02060/genomes1/GUT_GENOME192601.gff.gz
HumGut_10044	3010044	d__Bacteria;p__Firmicutes_A;c__Clostridia;o__Oscillospirales;f__Oscillospiraceae;g__Faecousia;s__Faecousia sp003525905	10044	517	1898207	Clostridiales bacterium	species	0.857102	747	82.12	1.51	0.6189	1805712	UHGG	MAG	1	390	1	kraken:taxid|3010044|HumGut_10044_8_1	E					GUT_GENOME162621.fna.gz	ftp://ftp.ebi.ac.uk/pub/databases/metagenomics/mgnify_genomes/human-gut/2019_09/all_genomes/MGYG-HGUT-020/MGYG-HGUT-02060/genomes1/GUT_GENOME162621.gff.gz
HumGut_6780	3006780	d__Bacteria;p__Firmicutes_A;c__Clostridia;o__Oscillospirales;f__Oscillospiraceae;g__Faecousia;s__Faecousia sp003525905	6780	517	1898207	Clostridiales bacterium	species	0.871024	746	77.81	0.57	0.612	1866883	UHGG	MAG	32	390	1	kraken:taxid|3006780|HumGut_6780_4_4	E					GUT_GENOME198431.fna.gz	ftp://ftp.ebi.ac.uk/pub/databases/metagenomics/mgnify_genomes/human-gut/2019_09/all_genomes/MGYG-HGUT-020/MGYG-HGUT-02060/genomes1/GUT_GENOME198431.gff.gz
HumGut_9865	3009865	d__Bacteria;p__Firmicutes_A;c__Clostridia;o__Oscillospirales;f__Oscillospiraceae;g__Faecousia;s__Faecousia sp003525905	9865	517	1898207	Clostridiales bacterium	species	0.85819	746	69.5	1.12	0.6147	1803690	UHGG	MAG	1	390	1	kraken:taxid|3009865|HumGut_9865_302_1	E					GUT_GENOME286448.fna.gz	ftp://ftp.ebi.ac.uk/pub/databases/metagenomics/mgnify_genomes/human-gut/2019_09/all_genomes/MGYG-HGUT-020/MGYG-HGUT-02060/genomes1/GUT_GENOME286448.gff.gz
HumGut_9127	3009127	d__Bacteria;p__Firmicutes_A;c__Clostridia;o__Oscillospirales;f__Oscillospiraceae;g__Faecousia;s__Faecousia sp003525905	9127	517	1898207	Clostridiales bacterium	species	0.862193	745	75.88	0.73	0.619	1623105	UHGG	MAG	1	390	1	kraken:taxid|3009127|HumGut_9127_90_3	E					GUT_GENOME285229.fna.gz	ftp://ftp.ebi.ac.uk/pub/databases/metagenomics/mgnify_genomes/human-gut/2019_09/all_genomes/MGYG-HGUT-020/MGYG-HGUT-02060/genomes1/GUT_GENOME285229.gff.gz
HumGut_11615	3011615	d__Bacteria;p__Firmicutes_A;c__Clostridia;o__Oscillospirales;f__Oscillospiraceae;g__Faecousia;s__Faecousia sp003525905	11615	517	1898207	Clostridiales bacterium	species	0.845922	745	78.37	1.57	0.62	1825271	UHGG	MAG	1	390	1	kraken:taxid|3011615|HumGut_11615_160_1	E					GUT_GENOME121744.fna.gz	ftp://ftp.ebi.ac.uk/pub/databases/metagenomics/mgnify_genomes/human-gut/2019_09/all_genomes/MGYG-HGUT-020/MGYG-HGUT-02060/genomes1/GUT_GENOME121744.gff.gz
HumGut_8664	3008664	d__Bacteria;p__Firmicutes_A;c__Clostridia;o__Oscillospirales;f__Oscillospiraceae;g__Faecousia;s__Faecousia sp003525905	8664	517	1898207	Clostridiales bacterium	species	0.863976	744	73.9	3.32	0.6212	1605772	UHGG	MAG	3	390	1	kraken:taxid|3008664|HumGut_8664_114_1	E					GUT_GENOME040579.fna.gz	ftp://ftp.ebi.ac.uk/pub/databases/metagenomics/mgnify_genomes/human-gut/2019_09/all_genomes/MGYG-HGUT-020/MGYG-HGUT-02060/genomes1/GUT_GENOME040579.gff.gz
HumGut_10061	3010061	d__Bacteria;p__Firmicutes_A;c__Clostridia;o__Oscillospirales;f__Oscillospiraceae;g__Faecousia;s__Faecousia sp003525905	10061	517	1898207	Clostridiales bacterium	species	0.856968	744	69.13	3.47	0.6093	1902667	UHGG	MAG	1	390	1	kraken:taxid|3010061|HumGut_10061_134_3	E					GUT_GENOME033595.fna.gz	ftp://ftp.ebi.ac.uk/pub/databases/metagenomics/mgnify_genomes/human-gut/2019_09/all_genomes/MGYG-HGUT-020/MGYG-HGUT-02060/genomes1/GUT_GENOME033595.gff.gz
HumGut_10609	3010609	d__Bacteria;p__Firmicutes_A;c__Clostridia;o__Oscillospirales;f__Oscillospiraceae;g__Faecousia;s__Faecousia sp003525905	10609	517	1898207	Clostridiales bacterium	species	0.853137	744	87.54	0.69	0.618	1953468	UHGG	MAG	1	390	1	kraken:taxid|3010609|HumGut_10609_71_5	E					GUT_GENOME244054.fna.gz	ftp://ftp.ebi.ac.uk/pub/databases/metagenomics/mgnify_genomes/human-gut/2019_09/all_genomes/MGYG-HGUT-020/MGYG-HGUT-02060/genomes1/GUT_GENOME244054.gff.gz
HumGut_10105	3010105	d__Bacteria;p__Firmicutes_A;c__Clostridia;o__Oscillospirales;f__Oscillospiraceae;g__Faecousia;s__Faecousia sp003525905	10105	517	1898207	Clostridiales bacterium	species	0.856697	743	75.97	3.76	0.6226	1727079	UHGG	MAG	1	390	1	kraken:taxid|3010105|HumGut_10105_80_3	E					GUT_GENOME218748.fna.gz	ftp://ftp.ebi.ac.uk/pub/databases/metagenomics/mgnify_genomes/human-gut/2019_09/all_genomes/MGYG-HGUT-020/MGYG-HGUT-02060/genomes1/GUT_GENOME218748.gff.gz
HumGut_10520	3010520	d__Bacteria;p__Firmicutes_A;c__Clostridia;o__Oscillospirales;f__Oscillospiraceae;g__Faecousia;s__Faecousia sp003525905	10520	517	1898207	Clostridiales bacterium	species	0.853704	743	82.55	2.83	0.6154	2046367	UHGG	MAG	1	390	1	kraken:taxid|3010520|HumGut_10520_13_2	E					GUT_GENOME074193.fna.gz	ftp://ftp.ebi.ac.uk/pub/databases/metagenomics/mgnify_genomes/human-gut/2019_09/all_genomes/MGYG-HGUT-020/MGYG-HGUT-02060/genomes1/GUT_GENOME074193.gff.gz
HumGut_11710	3011710	d__Bacteria;p__Firmicutes_A;c__Clostridia;o__Oscillospirales;f__Oscillospiraceae;g__Faecousia;s__Faecousia sp003525905	11710	517	1898207	Clostridiales bacterium	species	0.8453	743	81.19	1.4	0.6184	1741055	UHGG	MAG	1	390	1	kraken:taxid|3011710|HumGut_11710_166_3	E					GUT_GENOME083097.fna.gz	ftp://ftp.ebi.ac.uk/pub/databases/metagenomics/mgnify_genomes/human-gut/2019_09/all_genomes/MGYG-HGUT-020/MGYG-HGUT-02060/genomes1/GUT_GENOME083097.gff.gz
HumGut_12494	3012494	d__Bacteria;p__Firmicutes_A;c__Clostridia;o__Oscillospirales;f__Oscillospiraceae;g__Faecousia;s__Faecousia sp003525905	12494	517	1898207	Clostridiales bacterium	species	0.839108	742	61.57	1.04	0.6166	1439329	UHGG	MAG	1	390	1	kraken:taxid|3012494|HumGut_12494_132_1	E					GUT_GENOME081755.fna.gz	ftp://ftp.ebi.ac.uk/pub/databases/metagenomics/mgnify_genomes/human-gut/2019_09/all_genomes/MGYG-HGUT-020/MGYG-HGUT-02060/genomes1/GUT_GENOME081755.gff.gz
HumGut_9899	3009899	d__Bacteria;p__Firmicutes_A;c__Clostridia;o__Oscillospirales;f__Oscillospiraceae;g__Faecousia;s__Faecousia sp003525905	9899	1249	1898207	Clostridiales bacterium	species	0.857963	741	54.1	0.11	0.6067	1333069	UHGG	MAG	1	1	1	kraken:taxid|3009899|HumGut_9899_61_1	E					GUT_GENOME270608.fna.gz	ftp://ftp.ebi.ac.uk/pub/databases/metagenomics/mgnify_genomes/human-gut/2019_09/all_genomes/MGYG-HGUT-020/MGYG-HGUT-02060/genomes1/GUT_GENOME270608.gff.gz
HumGut_10510	3010510	d__Bacteria;p__Firmicutes_A;c__Clostridia;o__Oscillospirales;f__Oscillospiraceae;g__Faecousia;s__Faecousia sp003525905	10510	517	1898207	Clostridiales bacterium	species	0.853783	740	76.7	0.67	0.6303	1598371	UHGG	MAG	4	390	1	kraken:taxid|3010510|HumGut_10510_81_1	E					GUT_GENOME122932.fna.gz	ftp://ftp.ebi.ac.uk/pub/databases/metagenomics/mgnify_genomes/human-gut/2019_09/all_genomes/MGYG-HGUT-020/MGYG-HGUT-02060/genomes1/GUT_GENOME122932.gff.gz
HumGut_10798	3010798	d__Bacteria;p__Firmicutes_A;c__Clostridia;o__Oscillospirales;f__Oscillospiraceae;g__Faecousia;s__Faecousia sp003525905	10798	517	1898207	Clostridiales bacterium	species	0.851902	740	86.77	3.22	0.618	1920377	UHGG	MAG	2	390	1	kraken:taxid|3010798|HumGut_10798_380_3	E					GUT_GENOME082040.fna.gz	ftp://ftp.ebi.ac.uk/pub/databases/metagenomics/mgnify_genomes/human-gut/2019_09/all_genomes/MGYG-HGUT-020/MGYG-HGUT-02060/genomes1/GUT_GENOME082040.gff.gz
HumGut_9782	3009782	d__Bacteria;p__Firmicutes_A;c__Clostridia;o__Oscillospirales;f__Oscillospiraceae;g__Faecousia;s__Faecousia sp003525905	9782	517	1898207	Clostridiales bacterium	species	0.85871	739	57.84	0	0.6199	1327766	UHGG	MAG	1	390	1	kraken:taxid|3009782|HumGut_9782_4_11	E					GUT_GENOME043680.fna.gz	ftp://ftp.ebi.ac.uk/pub/databases/metagenomics/mgnify_genomes/human-gut/2019_09/all_genomes/MGYG-HGUT-020/MGYG-HGUT-02060/genomes1/GUT_GENOME043680.gff.gz
HumGut_10702	3010702	d__Bacteria;p__Firmicutes_A;c__Clostridia;o__Oscillospirales;f__Oscillospiraceae;g__Faecousia;s__Faecousia sp003525905	10702	517	1898207	Clostridiales bacterium	species	0.852527	739	83.09	0.56	0.6202	1861566	UHGG	MAG	1	390	1	kraken:taxid|3010702|HumGut_10702_202_2	E					GUT_GENOME021121.fna.gz	ftp://ftp.ebi.ac.uk/pub/databases/metagenomics/mgnify_genomes/human-gut/2019_09/all_genomes/MGYG-HGUT-020/MGYG-HGUT-02060/genomes1/GUT_GENOME021121.gff.gz
HumGut_12144	3012144	d__Bacteria;p__Firmicutes_A;c__Clostridia;o__Oscillospirales;f__Oscillospiraceae;g__Faecousia;s__Faecousia sp003525905	12144	517	1898207	Clostridiales bacterium	species	0.841761	739	73.02	2.35	0.6137	1588899	UHGG	MAG	1	390	1	kraken:taxid|3012144|HumGut_12144_76_3	E					GUT_GENOME185383.fna.gz	ftp://ftp.ebi.ac.uk/pub/databases/metagenomics/mgnify_genomes/human-gut/2019_09/all_genomes/MGYG-HGUT-020/MGYG-HGUT-02060/genomes1/GUT_GENOME185383.gff.gz
HumGut_1874	3001874	d__Bacteria;p__Firmicutes_A;c__Clostridia;o__Lachnospirales;f__Lachnospiraceae;g__Choladocola;s__Choladocola sp003480725	1874	115	2292288	Clostridiaceae bacterium AM27-36LB	species	0.90645	738	99.16	0	0.4474	3447190	UHGG	Isolate	17	42	1	kraken:taxid|3001874|HumGut_1874_4_144	E					GUT_GENOME001279.fna.gz	ftp://ftp.ebi.ac.uk/pub/databases/metagenomics/mgnify_genomes/human-gut/2019_09/all_genomes/MGYG-HGUT-001/MGYG-HGUT-00141/genomes1/GUT_GENOME001279.gff.gz
HumGut_9390	3009390	d__Bacteria;p__Firmicutes_A;c__Clostridia;o__Oscillospirales;f__Oscillospiraceae;g__Faecousia;s__Faecousia sp003525905	9390	517	1898207	Clostridiales bacterium	species	0.860744	738	70.99	0.56	0.6207	1634373	UHGG	MAG	2	390	1	kraken:taxid|3009390|HumGut_9390_378_2	E					GUT_GENOME131871.fna.gz	ftp://ftp.ebi.ac.uk/pub/databases/metagenomics/mgnify_genomes/human-gut/2019_09/all_genomes/MGYG-HGUT-020/MGYG-HGUT-02060/genomes1/GUT_GENOME131871.gff.gz
HumGut_10768	3010768	d__Bacteria;p__Firmicutes_A;c__Clostridia;o__Oscillospirales;f__Oscillospiraceae;g__Faecousia;s__Faecousia sp003525905	10768	517	1898207	Clostridiales bacterium	species	0.852099	737	75.84	3.69	0.6206	1695541	UHGG	MAG	1	390	1	kraken:taxid|3010768|HumGut_10768_72_1	E					GUT_GENOME089032.fna.gz	ftp://ftp.ebi.ac.uk/pub/databases/metagenomics/mgnify_genomes/human-gut/2019_09/all_genomes/MGYG-HGUT-020/MGYG-HGUT-02060/genomes1/GUT_GENOME089032.gff.gz
HumGut_11693	3011693	d__Bacteria;p__Firmicutes_A;c__Clostridia;o__Oscillospirales;f__Oscillospiraceae;g__Faecousia;s__Faecousia sp003525905	11693	1505	1898207	Clostridiales bacterium	species	0.845391	737	64.57	0.34	0.6202	1433429	UHGG	MAG	1	1	1	kraken:taxid|3011693|HumGut_11693_143_1	E					GUT_GENOME083719.fna.gz	ftp://ftp.ebi.ac.uk/pub/databases/metagenomics/mgnify_genomes/human-gut/2019_09/all_genomes/MGYG-HGUT-020/MGYG-HGUT-02060/genomes1/GUT_GENOME083719.gff.gz
HumGut_12455	3012455	d__Bacteria;p__Firmicutes_A;c__Clostridia;o__Oscillospirales;f__Oscillospiraceae;g__Faecousia;s__Faecousia sp003525905	12455	517	1898207	Clostridiales bacterium	species	0.839354	737	84	3.15	0.6129	1936727	UHGG	MAG	1	390	1	kraken:taxid|3012455|HumGut_12455_83_3	E					GUT_GENOME247071.fna.gz	ftp://ftp.ebi.ac.uk/pub/databases/metagenomics/mgnify_genomes/human-gut/2019_09/all_genomes/MGYG-HGUT-020/MGYG-HGUT-02060/genomes1/GUT_GENOME247071.gff.gz
HumGut_6143	3006143	d__Bacteria;p__Firmicutes_A;c__Clostridia;o__Oscillospirales;f__Oscillospiraceae;g__Faecousia;s__Faecousia sp000434635	6143	298	1263000	Firmicutes bacterium CAG:110	species	0.873633	736	96.42	4.65	0.577	2489511	UHGG	MAG	55	535	1	kraken:taxid|3006143|HumGut_6143_238_6	E					GUT_GENOME071379.fna.gz	ftp://ftp.ebi.ac.uk/pub/databases/metagenomics/mgnify_genomes/human-gut/2019_09/all_genomes/MGYG-HGUT-007/MGYG-HGUT-00743/genomes1/GUT_GENOME071379.gff.gz
HumGut_10402	3010402	d__Bacteria;p__Firmicutes_A;c__Clostridia;o__Oscillospirales;f__Oscillospiraceae;g__Faecousia;s__Faecousia sp003525905	10402	517	1898207	Clostridiales bacterium	species	0.854596	736	75.42	1.52	0.6214	1837406	UHGG	MAG	1	390	1	kraken:taxid|3010402|HumGut_10402_164_1	E					GUT_GENOME252296.fna.gz	ftp://ftp.ebi.ac.uk/pub/databases/metagenomics/mgnify_genomes/human-gut/2019_09/all_genomes/MGYG-HGUT-020/MGYG-HGUT-02060/genomes1/GUT_GENOME252296.gff.gz
HumGut_10569	3010569	d__Bacteria;p__Firmicutes_A;c__Clostridia;o__Oscillospirales;f__Oscillospiraceae;g__Faecousia;s__Faecousia sp003525905	10569	517	1898207	Clostridiales bacterium	species	0.8534	736	71.45	1.57	0.6197	1697640	UHGG	MAG	1	390	1	kraken:taxid|3010569|HumGut_10569_122_3	E					GUT_GENOME037152.fna.gz	ftp://ftp.ebi.ac.uk/pub/databases/metagenomics/mgnify_genomes/human-gut/2019_09/all_genomes/MGYG-HGUT-020/MGYG-HGUT-02060/genomes1/GUT_GENOME037152.gff.gz
HumGut_10067	3010067	d__Bacteria;p__Firmicutes_A;c__Clostridia;o__Oscillospirales;f__Oscillospiraceae;g__Faecousia;s__Faecousia sp003525905	10067	517	1898207	Clostridiales bacterium	species	0.856938	734	82.07	2.45	0.623	1893852	UHGG	MAG	2	390	1	kraken:taxid|3010067|HumGut_10067_305_1	E					GUT_GENOME038490.fna.gz	ftp://ftp.ebi.ac.uk/pub/databases/metagenomics/mgnify_genomes/human-gut/2019_09/all_genomes/MGYG-HGUT-020/MGYG-HGUT-02060/genomes1/GUT_GENOME038490.gff.gz
HumGut_9635	3009635	d__Bacteria;p__Firmicutes_A;c__Clostridia;o__Oscillospirales;f__Oscillospiraceae;g__Faecousia;s__Faecousia sp003525905	9635	517	1898207	Clostridiales bacterium	species	0.859539	732	78.85	0.5	0.6211	1706052	UHGG	MAG	2	390	1	kraken:taxid|3009635|HumGut_9635_106_3	E					GUT_GENOME094521.fna.gz	ftp://ftp.ebi.ac.uk/pub/databases/metagenomics/mgnify_genomes/human-gut/2019_09/all_genomes/MGYG-HGUT-020/MGYG-HGUT-02060/genomes1/GUT_GENOME094521.gff.gz
HumGut_11163	3011163	d__Bacteria;p__Firmicutes_A;c__Clostridia;o__Oscillospirales;f__Oscillospiraceae;g__Faecousia;s__Faecousia sp003525905	11163	517	1898207	Clostridiales bacterium	species	0.849243	730	76.34	0	0.62	1796330	UHGG	MAG	1	390	1	kraken:taxid|3011163|HumGut_11163_187_3	E					GUT_GENOME259376.fna.gz	ftp://ftp.ebi.ac.uk/pub/databases/metagenomics/mgnify_genomes/human-gut/2019_09/all_genomes/MGYG-HGUT-020/MGYG-HGUT-02060/genomes1/GUT_GENOME259376.gff.gz
HumGut_11411	3011411	d__Bacteria;p__Firmicutes_A;c__Clostridia;o__Oscillospirales;f__Oscillospiraceae;g__Faecousia;s__Faecousia sp003525905	11411	517	1898207	Clostridiales bacterium	species	0.847349	730	74.5	0.42	0.6312	1589148	UHGG	MAG	1	390	1	kraken:taxid|3011411|HumGut_11411_69_3	E					GUT_GENOME129094.fna.gz	ftp://ftp.ebi.ac.uk/pub/databases/metagenomics/mgnify_genomes/human-gut/2019_09/all_genomes/MGYG-HGUT-020/MGYG-HGUT-02060/genomes1/GUT_GENOME129094.gff.gz
HumGut_2092	3002092	d__Bacteria;p__Firmicutes_A;c__Clostridia;o__Lachnospirales;f__Lachnospiraceae;g__Choladocola;s__Choladocola sp003480725	2092	115	2292288	Clostridiaceae bacterium AM27-36LB	species	0.904523	729	99.37	0	0.4531	3574863	UHGG	Isolate	3	42	1	kraken:taxid|3002092|HumGut_2092_1_53	E					GUT_GENOME001500.fna.gz	ftp://ftp.ebi.ac.uk/pub/databases/metagenomics/mgnify_genomes/human-gut/2019_09/all_genomes/MGYG-HGUT-001/MGYG-HGUT-00141/genomes1/GUT_GENOME001500.gff.gz
HumGut_11374	3011374	d__Bacteria;p__Firmicutes_A;c__Clostridia;o__Oscillospirales;f__Oscillospiraceae;g__Faecousia;s__Faecousia sp003525905	11374	517	1898207	Clostridiales bacterium	species	0.847692	729	82.23	0.67	0.6304	1625490	UHGG	MAG	1	390	1	kraken:taxid|3011374|HumGut_11374_108_3	E					GUT_GENOME125610.fna.gz	ftp://ftp.ebi.ac.uk/pub/databases/metagenomics/mgnify_genomes/human-gut/2019_09/all_genomes/MGYG-HGUT-020/MGYG-HGUT-02060/genomes1/GUT_GENOME125610.gff.gz
HumGut_12237	3012237	d__Bacteria;p__Firmicutes_A;c__Clostridia;o__Oscillospirales;f__Oscillospiraceae;g__Faecousia;s__Faecousia sp003525905	12237	517	1898207	Clostridiales bacterium	species	0.841122	728	73.57	1.51	0.627	1793043	UHGG	MAG	1	390	1	kraken:taxid|3012237|HumGut_12237_123_3	E					GUT_GENOME127179.fna.gz	ftp://ftp.ebi.ac.uk/pub/databases/metagenomics/mgnify_genomes/human-gut/2019_09/all_genomes/MGYG-HGUT-020/MGYG-HGUT-02060/genomes1/GUT_GENOME127179.gff.gz
HumGut_13201	3013201	d__Bacteria;p__Firmicutes_A;c__Clostridia;o__Oscillospirales;f__Oscillospiraceae;g__Faecousia;s__Faecousia sp003525905	13201	517	1898207	Clostridiales bacterium	species	0.833754	728	72.47	0	0.6181	1632468	UHGG	MAG	1	390	1	kraken:taxid|3013201|HumGut_13201_40_3	E					GUT_GENOME283504.fna.gz	ftp://ftp.ebi.ac.uk/pub/databases/metagenomics/mgnify_genomes/human-gut/2019_09/all_genomes/MGYG-HGUT-020/MGYG-HGUT-02060/genomes1/GUT_GENOME283504.gff.gz
HumGut_11787	3011787	d__Bacteria;p__Firmicutes_A;c__Clostridia;o__Oscillospirales;f__Oscillospiraceae;g__Faecousia;s__Faecousia sp003525905	11787	517	1898207	Clostridiales bacterium	species	0.844696	727	66.64	0.89	0.614	1726771	UHGG	MAG	1	390	1	kraken:taxid|3011787|HumGut_11787_19_9	E					GUT_GENOME030484.fna.gz	ftp://ftp.ebi.ac.uk/pub/databases/metagenomics/mgnify_genomes/human-gut/2019_09/all_genomes/MGYG-HGUT-020/MGYG-HGUT-02060/genomes1/GUT_GENOME030484.gff.gz
HumGut_11963	3011963	d__Bacteria;p__Firmicutes_A;c__Clostridia;o__Oscillospirales;f__Oscillospiraceae;g__Faecousia;s__Faecousia sp003525905	11963	517	1898207	Clostridiales bacterium	species	0.843078	726	78.37	3.26	0.6158	1807121	UHGG	MAG	1	390	1	kraken:taxid|3011963|HumGut_11963_275_2	E					GUT_GENOME282941.fna.gz	ftp://ftp.ebi.ac.uk/pub/databases/metagenomics/mgnify_genomes/human-gut/2019_09/all_genomes/MGYG-HGUT-020/MGYG-HGUT-02060/genomes1/GUT_GENOME282941.gff.gz
HumGut_6114	3006114	d__Bacteria;p__Firmicutes_A;c__Clostridia;o__Oscillospirales;f__Oscillospiraceae;g__Faecousia;s__Faecousia sp003525905	6114	517	1898207	Clostridiales bacterium	species	0.873784	724	84.23	2.66	0.6095	1976595	UHGG	MAG	69	390	1	kraken:taxid|3006114|HumGut_6114_131_2	E					GUT_GENOME031002.fna.gz	ftp://ftp.ebi.ac.uk/pub/databases/metagenomics/mgnify_genomes/human-gut/2019_09/all_genomes/MGYG-HGUT-020/MGYG-HGUT-02060/genomes1/GUT_GENOME031002.gff.gz
HumGut_12909	3012909	d__Bacteria;p__Firmicutes_A;c__Clostridia;o__Oscillospirales;f__Oscillospiraceae;g__Faecousia;s__Faecousia sp003525905	12909	517	1898207	Clostridiales bacterium	species	0.835772	724	61.85	1.85	0.6174	1504363	UHGG	MAG	1	390	1	kraken:taxid|3012909|HumGut_12909_321_1	E					GUT_GENOME286076.fna.gz	ftp://ftp.ebi.ac.uk/pub/databases/metagenomics/mgnify_genomes/human-gut/2019_09/all_genomes/MGYG-HGUT-020/MGYG-HGUT-02060/genomes1/GUT_GENOME286076.gff.gz
HumGut_12733	3012733	d__Bacteria;p__Firmicutes_A;c__Clostridia;o__Oscillospirales;f__Oscillospiraceae;g__Faecousia;s__Faecousia sp003525905	12733	517	1898207	Clostridiales bacterium	species	0.837132	723	73.92	1.34	0.6197	1783768	UHGG	MAG	1	390	1	kraken:taxid|3012733|HumGut_12733_559_1	E					GUT_GENOME213425.fna.gz	ftp://ftp.ebi.ac.uk/pub/databases/metagenomics/mgnify_genomes/human-gut/2019_09/all_genomes/MGYG-HGUT-020/MGYG-HGUT-02060/genomes1/GUT_GENOME213425.gff.gz
HumGut_9653	3009653	d__Bacteria;p__Firmicutes_A;c__Clostridia;o__Oscillospirales;f__Oscillospiraceae;g__Faecousia;s__Faecousia sp003525905	9653	517	1898207	Clostridiales bacterium	species	0.859415	721	65.83	1.72	0.6168	1471535	UHGG	MAG	3	390	1	kraken:taxid|3009653|HumGut_9653_240_2	E					GUT_GENOME192111.fna.gz	ftp://ftp.ebi.ac.uk/pub/databases/metagenomics/mgnify_genomes/human-gut/2019_09/all_genomes/MGYG-HGUT-020/MGYG-HGUT-02060/genomes1/GUT_GENOME192111.gff.gz
HumGut_4231	3004231	d__Bacteria;p__Firmicutes_A;c__Clostridia;o__Oscillospirales;f__Oscillospiraceae;g__Faecousia;s__Faecousia sp000434635	4231	298	1263000	Firmicutes bacterium CAG:110	species	0.886128	720	95.53	1.29	0.5702	2992456	UHGG	MAG	16	535	1	kraken:taxid|3004231|HumGut_4231_251_14	E					GUT_GENOME219248.fna.gz	ftp://ftp.ebi.ac.uk/pub/databases/metagenomics/mgnify_genomes/human-gut/2019_09/all_genomes/MGYG-HGUT-007/MGYG-HGUT-00743/genomes1/GUT_GENOME219248.gff.gz
HumGut_10250	3010250	d__Bacteria;p__Firmicutes_A;c__Clostridia;o__Oscillospirales;f__Oscillospiraceae;g__Faecousia;s__Faecousia sp000434635	10250	298	1263000	Firmicutes bacterium CAG:110	species	0.855747	720	80.04	0.02	0.5778	1500292	UHGG	MAG	6	535	1	kraken:taxid|3010250|HumGut_10250_349_1	E					GUT_GENOME134680.fna.gz	ftp://ftp.ebi.ac.uk/pub/databases/metagenomics/mgnify_genomes/human-gut/2019_09/all_genomes/MGYG-HGUT-007/MGYG-HGUT-00743/genomes1/GUT_GENOME134680.gff.gz
HumGut_12977	3012977	d__Bacteria;p__Firmicutes_A;c__Clostridia;o__Oscillospirales;f__Oscillospiraceae;g__Faecousia;s__Faecousia sp003525905	12977	517	1898207	Clostridiales bacterium	species	0.835269	720	79.69	1.45	0.616	2011406	UHGG	MAG	1	390	1	kraken:taxid|3012977|HumGut_12977_289_2	E					GUT_GENOME249760.fna.gz	ftp://ftp.ebi.ac.uk/pub/databases/metagenomics/mgnify_genomes/human-gut/2019_09/all_genomes/MGYG-HGUT-020/MGYG-HGUT-02060/genomes1/GUT_GENOME249760.gff.gz
HumGut_10333	3010333	d__Bacteria;p__Firmicutes_A;c__Clostridia;o__Lachnospirales;f__Lachnospiraceae;g__UMGS1375;s__UMGS1375 sp900066615	10333	128	165186	uncultured Ruminococcus sp.	species	0.855117	719	76.07	0.63	0.4435	2550351	UHGG	MAG	3	475	2	kraken:taxid|3010333|HumGut_10333_168_6	E	kraken:taxid|3010333|HumGut_10333_277_10	B			GUT_GENOME219691.fna.gz	ftp://ftp.ebi.ac.uk/pub/databases/metagenomics/mgnify_genomes/human-gut/2019_09/all_genomes/MGYG-HGUT-001/MGYG-HGUT-00140/genomes1/GUT_GENOME219691.gff.gz
HumGut_4736	3004736	d__Bacteria;p__Firmicutes_A;c__Clostridia;o__Oscillospirales;f__Oscillospiraceae;g__Faecousia;s__Faecousia sp000434635	4736	298	1263000	Firmicutes bacterium CAG:110	species	0.88216	719	94.25	3.02	0.568	3332018	UHGG	MAG	15	535	1	kraken:taxid|3004736|HumGut_4736_9_8	E					GUT_GENOME230033.fna.gz	ftp://ftp.ebi.ac.uk/pub/databases/metagenomics/mgnify_genomes/human-gut/2019_09/all_genomes/MGYG-HGUT-007/MGYG-HGUT-00743/genomes1/GUT_GENOME230033.gff.gz
HumGut_10788	3010788	d__Bacteria;p__Firmicutes_A;c__Clostridia;o__Oscillospirales;f__Oscillospiraceae;g__Faecousia;s__Faecousia sp003525905	10788	517	1898207	Clostridiales bacterium	species	0.851963	719	69.79	0.56	0.6264	1532046	UHGG	MAG	1	390	1	kraken:taxid|3010788|HumGut_10788_70_4	E					GUT_GENOME093614.fna.gz	ftp://ftp.ebi.ac.uk/pub/databases/metagenomics/mgnify_genomes/human-gut/2019_09/all_genomes/MGYG-HGUT-020/MGYG-HGUT-02060/genomes1/GUT_GENOME093614.gff.gz
HumGut_9941	3009941	d__Bacteria;p__Firmicutes_A;c__Clostridia;o__Oscillospirales;f__Oscillospiraceae;g__Faecousia;s__Faecousia sp003525905	9941	517	1898207	Clostridiales bacterium	species	0.857696	718	68.91	2.81	0.6149	1793676	UHGG	MAG	1	390	1	kraken:taxid|3009941|HumGut_9941_279_2	E					GUT_GENOME247608.fna.gz	ftp://ftp.ebi.ac.uk/pub/databases/metagenomics/mgnify_genomes/human-gut/2019_09/all_genomes/MGYG-HGUT-020/MGYG-HGUT-02060/genomes1/GUT_GENOME247608.gff.gz
HumGut_13504	3013504	d__Bacteria;p__Verrucomicrobiota;c__Verrucomicrobiae;o__Verrucomicrobiales;f__Akkermansiaceae;g__Akkermansia;s__Akkermansia muciniphila	13504	1073	349741	Akkermansia muciniphila ATCC BAA-835	strain	0.831497	717	81.16	0	0.58	1823922	UHGG	MAG	3	2606	1	kraken:taxid|3013504|HumGut_13504_1_3	E					GUT_GENOME129095.fna.gz	ftp://ftp.ebi.ac.uk/pub/databases/metagenomics/mgnify_genomes/human-gut/2019_09/all_genomes/MGYG-HGUT-024/MGYG-HGUT-02454/genomes3/GUT_GENOME129095.gff.gz
HumGut_8910	3008910	d__Bacteria;p__Firmicutes_A;c__Clostridia;o__Oscillospirales;f__Oscillospiraceae;g__Faecousia;s__Faecousia sp000434635	8910	298	1263000	Firmicutes bacterium CAG:110	species	0.863097	716	76.33	4.11	0.5783	1785421	UHGG	MAG	1	535	1	kraken:taxid|3008910|HumGut_8910_279_1	E					GUT_GENOME077973.fna.gz	ftp://ftp.ebi.ac.uk/pub/databases/metagenomics/mgnify_genomes/human-gut/2019_09/all_genomes/MGYG-HGUT-007/MGYG-HGUT-00743/genomes1/GUT_GENOME077973.gff.gz
HumGut_10691	3010691	d__Bacteria;p__Firmicutes_A;c__Clostridia;o__Oscillospirales;f__Oscillospiraceae;g__Faecousia;s__Faecousia sp003525905	10691	517	1898207	Clostridiales bacterium	species	0.852588	716	80.25	2.68	0.6275	1791401	UHGG	MAG	1	390	1	kraken:taxid|3010691|HumGut_10691_8_10	E					GUT_GENOME124313.fna.gz	ftp://ftp.ebi.ac.uk/pub/databases/metagenomics/mgnify_genomes/human-gut/2019_09/all_genomes/MGYG-HGUT-020/MGYG-HGUT-02060/genomes1/GUT_GENOME124313.gff.gz
HumGut_5853	3005853	d__Bacteria;p__Firmicutes_A;c__Clostridia;o__Oscillospirales;f__Oscillospiraceae;g__Faecousia;s__Faecousia sp003525905	5853	517	1898207	Clostridiales bacterium	species	0.874921	714	88.59	1.34	0.6046	2338828	UHGG	MAG	54	390	1	kraken:taxid|3005853|HumGut_5853_9_52	E					GUT_GENOME153268.fna.gz	ftp://ftp.ebi.ac.uk/pub/databases/metagenomics/mgnify_genomes/human-gut/2019_09/all_genomes/MGYG-HGUT-020/MGYG-HGUT-02060/genomes1/GUT_GENOME153268.gff.gz
HumGut_10598	3010598	d__Bacteria;p__Firmicutes_A;c__Clostridia;o__Oscillospirales;f__Oscillospiraceae;g__Faecousia;s__Faecousia sp000434635	10598	298	1263000	Firmicutes bacterium CAG:110	species	0.853205	713	85.1	2.57	0.5748	2026549	UHGG	MAG	1	535	1	kraken:taxid|3010598|HumGut_10598_23_11	E					GUT_GENOME208512.fna.gz	ftp://ftp.ebi.ac.uk/pub/databases/metagenomics/mgnify_genomes/human-gut/2019_09/all_genomes/MGYG-HGUT-007/MGYG-HGUT-00743/genomes1/GUT_GENOME208512.gff.gz
HumGut_10670	3010670	d__Bacteria;p__Firmicutes_A;c__Clostridia;o__Oscillospirales;f__Oscillospiraceae;g__Faecousia;s__Faecousia sp003525905	10670	517	1898207	Clostridiales bacterium	species	0.852749	713	62.12	0.81	0.6151	1569724	UHGG	MAG	1	390	1	kraken:taxid|3010670|HumGut_10670_134_3	E					GUT_GENOME245995.fna.gz	ftp://ftp.ebi.ac.uk/pub/databases/metagenomics/mgnify_genomes/human-gut/2019_09/all_genomes/MGYG-HGUT-020/MGYG-HGUT-02060/genomes1/GUT_GENOME245995.gff.gz
HumGut_13429	3013429	d__Bacteria;p__Firmicutes_A;c__Clostridia;o__Oscillospirales;f__Oscillospiraceae;g__Faecousia;s__Faecousia sp000434635	13429	298	1263000	Firmicutes bacterium CAG:110	species	0.832097	712	63.94	0.02	0.5798	1385232	UHGG	MAG	1	535	1	kraken:taxid|3013429|HumGut_13429_211_2	E					GUT_GENOME086915.fna.gz	ftp://ftp.ebi.ac.uk/pub/databases/metagenomics/mgnify_genomes/human-gut/2019_09/all_genomes/MGYG-HGUT-007/MGYG-HGUT-00743/genomes1/GUT_GENOME086915.gff.gz
HumGut_11487	3011487	d__Bacteria;p__Firmicutes_A;c__Clostridia;o__Oscillospirales;f__Oscillospiraceae;g__Faecousia;s__Faecousia sp000434635	11487	298	1263000	Firmicutes bacterium CAG:110	species	0.846776	711	67.66	0	0.5802	1609224	UHGG	MAG	3	535	1	kraken:taxid|3011487|HumGut_11487_1_6	E					GUT_GENOME074186.fna.gz	ftp://ftp.ebi.ac.uk/pub/databases/metagenomics/mgnify_genomes/human-gut/2019_09/all_genomes/MGYG-HGUT-007/MGYG-HGUT-00743/genomes1/GUT_GENOME074186.gff.gz
HumGut_6288	3006288	d__Bacteria;p__Firmicutes_A;c__Clostridia;o__Oscillospirales;f__Oscillospiraceae;g__Faecousia;s__Faecousia sp000434635	6288	298	1263000	Firmicutes bacterium CAG:110	species	0.873086	710	66.41	0.34	0.5712	1677387	UHGG	MAG	3	535	1	kraken:taxid|3006288|HumGut_6288_213_6	E					GUT_GENOME224025.fna.gz	ftp://ftp.ebi.ac.uk/pub/databases/metagenomics/mgnify_genomes/human-gut/2019_09/all_genomes/MGYG-HGUT-007/MGYG-HGUT-00743/genomes1/GUT_GENOME224025.gff.gz
HumGut_9991	3009991	d__Bacteria;p__Firmicutes_A;c__Clostridia;o__Oscillospirales;f__Oscillospiraceae;g__Faecousia;s__Faecousia sp000434635	9991	298	1263000	Firmicutes bacterium CAG:110	species	0.857474	710	73.92	4.7	0.5752	1777108	UHGG	MAG	1	535	1	kraken:taxid|3009991|HumGut_9991_137_1	E					GUT_GENOME039445.fna.gz	ftp://ftp.ebi.ac.uk/pub/databases/metagenomics/mgnify_genomes/human-gut/2019_09/all_genomes/MGYG-HGUT-007/MGYG-HGUT-00743/genomes1/GUT_GENOME039445.gff.gz
HumGut_4829	3004829	d__Bacteria;p__Firmicutes_A;c__Clostridia;o__Lachnospirales;f__Lachnospiraceae;g__Ruminococcus_B;s__Ruminococcus_B gnavus	4829	120	411470	[Ruminococcus] gnavus ATCC 29149	strain	0.881398	709	98.8304	0	0.425182	3724077	RefSeq	Contig	1	1316	1	kraken:taxid|3004829|HumGut_4829_4_338	C					GCF_000526735.1_ASM52673v1_genomic.fna.gz	ftp://ftp.ncbi.nlm.nih.gov/genomes/all/GCF/000/526/735/GCF_000526735.1_ASM52673v1/GCF_000526735.1_ASM52673v1_genomic.fna.gz
HumGut_3050	3003050	d__Bacteria;p__Firmicutes_A;c__Clostridia;o__Lachnospirales;f__Lachnospiraceae;g__Oliverpabstia;s__Oliverpabstia intestinalis	3050	113	2109334	Blautia sp. SG-772	species	0.896529	707	99.37	1.27	0.4397	3459071	UHGG	Isolate	2	258	1	kraken:taxid|3003050|HumGut_3050_33_11	E					GUT_GENOME143152.fna.gz	ftp://ftp.ebi.ac.uk/pub/databases/metagenomics/mgnify_genomes/human-gut/2019_09/all_genomes/MGYG-HGUT-036/MGYG-HGUT-03695/genomes1/GUT_GENOME143152.gff.gz
HumGut_4437	3004437	d__Bacteria;p__Firmicutes_A;c__Clostridia;o__Oscillospirales;f__Oscillospiraceae;g__Faecousia;s__Faecousia sp000434635	4437	298	1263000	Firmicutes bacterium CAG:110	species	0.884408	707	93.43	0.02	0.5725	2644234	UHGG	MAG	12	535	1	kraken:taxid|3004437|HumGut_4437_14_14	E					GUT_GENOME073157.fna.gz	ftp://ftp.ebi.ac.uk/pub/databases/metagenomics/mgnify_genomes/human-gut/2019_09/all_genomes/MGYG-HGUT-007/MGYG-HGUT-00743/genomes1/GUT_GENOME073157.gff.gz
HumGut_4670	3004670	d__Bacteria;p__Firmicutes_A;c__Clostridia;o__Oscillospirales;f__Oscillospiraceae;g__Faecousia;s__Faecousia sp000434635	4670	298	1263000	Firmicutes bacterium CAG:110	species	0.882616	706	82.92	5	0.5735	2560271	UHGG	MAG	19	535	1	kraken:taxid|3004670|HumGut_4670_611_3	E					GUT_GENOME077081.fna.gz	ftp://ftp.ebi.ac.uk/pub/databases/metagenomics/mgnify_genomes/human-gut/2019_09/all_genomes/MGYG-HGUT-007/MGYG-HGUT-00743/genomes1/GUT_GENOME077081.gff.gz
HumGut_6803	3006803	d__Bacteria;p__Firmicutes_A;c__Clostridia;o__Lachnospirales;f__Lachnospiraceae;g__Oliverpabstia;s__Oliverpabstia intestinalis	6803	113	2109334	Blautia sp. SG-772	species	0.870948	705	76.74	3.16	0.4575	2216019	UHGG	MAG	1	258	1	kraken:taxid|3006803|HumGut_6803_100_3	E					GUT_GENOME097548.fna.gz	ftp://ftp.ebi.ac.uk/pub/databases/metagenomics/mgnify_genomes/human-gut/2019_09/all_genomes/MGYG-HGUT-036/MGYG-HGUT-03695/genomes1/GUT_GENOME097548.gff.gz
HumGut_6961	3006961	d__Bacteria;p__Firmicutes_A;c__Clostridia;o__Oscillospirales;f__Oscillospiraceae;g__Faecousia;s__Faecousia sp000434635	6961	298	1263000	Firmicutes bacterium CAG:110	species	0.870266	705	85.19	3.52	0.5758	2260696	UHGG	MAG	12	535	1	kraken:taxid|3006961|HumGut_6961_155_8	E					GUT_GENOME230775.fna.gz	ftp://ftp.ebi.ac.uk/pub/databases/metagenomics/mgnify_genomes/human-gut/2019_09/all_genomes/MGYG-HGUT-007/MGYG-HGUT-00743/genomes1/GUT_GENOME230775.gff.gz
HumGut_5649	3005649	d__Bacteria;p__Firmicutes_A;c__Clostridia;o__Oscillospirales;f__Oscillospiraceae;g__Faecousia;s__Faecousia sp000434635	5649	298	1263000	Firmicutes bacterium CAG:110	species	0.875951	704	83.26	1.01	0.5751	2008590	UHGG	MAG	17	535	1	kraken:taxid|3005649|HumGut_5649_175_7	E					GUT_GENOME085271.fna.gz	ftp://ftp.ebi.ac.uk/pub/databases/metagenomics/mgnify_genomes/human-gut/2019_09/all_genomes/MGYG-HGUT-007/MGYG-HGUT-00743/genomes1/GUT_GENOME085271.gff.gz
HumGut_6423	3006423	d__Bacteria;p__Firmicutes_A;c__Clostridia;o__Oscillospirales;f__Oscillospiraceae;g__Faecousia;s__Faecousia sp000434635	6423	298	1263000	Firmicutes bacterium CAG:110	species	0.87253	704	83.32	3.15	0.5712	2227544	UHGG	MAG	3	535	1	kraken:taxid|3006423|HumGut_6423_6_11	E					GUT_GENOME209781.fna.gz	ftp://ftp.ebi.ac.uk/pub/databases/metagenomics/mgnify_genomes/human-gut/2019_09/all_genomes/MGYG-HGUT-007/MGYG-HGUT-00743/genomes1/GUT_GENOME209781.gff.gz
HumGut_10513	3010513	d__Bacteria;p__Firmicutes_A;c__Clostridia;o__Oscillospirales;f__Oscillospiraceae;g__Faecousia;s__Faecousia sp000434635	10513	298	1263000	Firmicutes bacterium CAG:110	species	0.853771	702	88.03	0.67	0.5764	2097219	UHGG	MAG	4	535	1	kraken:taxid|3010513|HumGut_10513_10_10	E					GUT_GENOME268977.fna.gz	ftp://ftp.ebi.ac.uk/pub/databases/metagenomics/mgnify_genomes/human-gut/2019_09/all_genomes/MGYG-HGUT-007/MGYG-HGUT-00743/genomes1/GUT_GENOME268977.gff.gz
HumGut_6765	3006765	d__Bacteria;p__Firmicutes_A;c__Clostridia;o__Oscillospirales;f__Oscillospiraceae;g__Faecousia;s__Faecousia sp000434635	6765	298	1263000	Firmicutes bacterium CAG:110	species	0.871068	700	81.72	2.74	0.5691	2216993	UHGG	MAG	2	535	1	kraken:taxid|3006765|HumGut_6765_17_6	E					GUT_GENOME211593.fna.gz	ftp://ftp.ebi.ac.uk/pub/databases/metagenomics/mgnify_genomes/human-gut/2019_09/all_genomes/MGYG-HGUT-007/MGYG-HGUT-00743/genomes1/GUT_GENOME211593.gff.gz
HumGut_12035	3012035	d__Bacteria;p__Firmicutes_A;c__Clostridia;o__Oscillospirales;f__Oscillospiraceae;g__Faecousia;s__Faecousia sp000434635	12035	298	1263000	Firmicutes bacterium CAG:110	species	0.842569	699	50.86	0	0.5784	1188161	UHGG	MAG	2	535	1	kraken:taxid|3012035|HumGut_12035_163_8	E					GUT_GENOME067032.fna.gz	ftp://ftp.ebi.ac.uk/pub/databases/metagenomics/mgnify_genomes/human-gut/2019_09/all_genomes/MGYG-HGUT-007/MGYG-HGUT-00743/genomes1/GUT_GENOME067032.gff.gz
HumGut_8892	3008892	d__Bacteria;p__Firmicutes_A;c__Clostridia;o__Oscillospirales;f__Oscillospiraceae;g__Faecousia;s__Faecousia sp000434635	8892	298	1263000	Firmicutes bacterium CAG:110	species	0.86319	696	53.5	0	0.5762	1180036	UHGG	MAG	7	535	1	kraken:taxid|3008892|HumGut_8892_200_1	E					GUT_GENOME160381.fna.gz	ftp://ftp.ebi.ac.uk/pub/databases/metagenomics/mgnify_genomes/human-gut/2019_09/all_genomes/MGYG-HGUT-007/MGYG-HGUT-00743/genomes1/GUT_GENOME160381.gff.gz
HumGut_10711	3010711	d__Bacteria;p__Firmicutes_A;c__Clostridia;o__Oscillospirales;f__Oscillospiraceae;g__Faecousia;s__Faecousia sp000434635	10711	298	1263000	Firmicutes bacterium CAG:110	species	0.852489	696	90.09	3.13	0.5722	2228143	UHGG	MAG	4	535	1	kraken:taxid|3010711|HumGut_10711_30_8	E					GUT_GENOME247546.fna.gz	ftp://ftp.ebi.ac.uk/pub/databases/metagenomics/mgnify_genomes/human-gut/2019_09/all_genomes/MGYG-HGUT-007/MGYG-HGUT-00743/genomes1/GUT_GENOME247546.gff.gz
HumGut_12138	3012138	d__Bacteria;p__Firmicutes_A;c__Clostridia;o__Oscillospirales;f__Oscillospiraceae;g__Faecousia;s__Faecousia sp000434635	12138	298	1263000	Firmicutes bacterium CAG:110	species	0.841801	695	81.66	1.35	0.5781	1726669	UHGG	MAG	1	535	1	kraken:taxid|3012138|HumGut_12138_80_4	E					GUT_GENOME260987.fna.gz	ftp://ftp.ebi.ac.uk/pub/databases/metagenomics/mgnify_genomes/human-gut/2019_09/all_genomes/MGYG-HGUT-007/MGYG-HGUT-00743/genomes1/GUT_GENOME260987.gff.gz
HumGut_4273	3004273	d__Bacteria;p__Firmicutes_A;c__Clostridia;o__Oscillospirales;f__Oscillospiraceae;g__Faecousia;s__Faecousia sp000434635	4273	298	1263000	Firmicutes bacterium CAG:110	species	0.885808	694	98.56	1.24	0.5725	2640239	UHGG	MAG	48	535	1	kraken:taxid|3004273|HumGut_4273_201_8	E					GUT_GENOME082073.fna.gz	ftp://ftp.ebi.ac.uk/pub/databases/metagenomics/mgnify_genomes/human-gut/2019_09/all_genomes/MGYG-HGUT-007/MGYG-HGUT-00743/genomes2/GUT_GENOME082073.gff.gz
HumGut_5135	3005135	d__Bacteria;p__Firmicutes_A;c__Clostridia;o__Lachnospirales;f__Lachnospiraceae;g__Ruminococcus_B;s__Ruminococcus_B gnavus	5135	120	411470	[Ruminococcus] gnavus ATCC 29149	strain	0.879008	693	96.88	1.17	0.4327	3400723	UHGG	MAG	2	1316	1	kraken:taxid|3005135|HumGut_5135_2_37	C					GUT_GENOME101294.fna.gz	ftp://ftp.ebi.ac.uk/pub/databases/metagenomics/mgnify_genomes/human-gut/2019_09/all_genomes/MGYG-HGUT-013/MGYG-HGUT-01380/genomes2/GUT_GENOME101294.gff.gz
HumGut_4409	3004409	d__Bacteria;p__Firmicutes_A;c__Clostridia;o__Oscillospirales;f__Oscillospiraceae;g__Faecousia;s__Faecousia sp000434635	4409	298	1263000	Firmicutes bacterium CAG:110	species	0.88466	693	97.43	0.67	0.5647	3163230	UHGG	MAG	4	535	1	kraken:taxid|3004409|HumGut_4409_387_6	E					GUT_GENOME213616.fna.gz	ftp://ftp.ebi.ac.uk/pub/databases/metagenomics/mgnify_genomes/human-gut/2019_09/all_genomes/MGYG-HGUT-007/MGYG-HGUT-00743/genomes1/GUT_GENOME213616.gff.gz
HumGut_8254	3008254	d__Bacteria;p__Firmicutes_A;c__Clostridia;o__Oscillospirales;f__Oscillospiraceae;g__Faecousia;s__Faecousia sp000434635	8254	298	1263000	Firmicutes bacterium CAG:110	species	0.865524	693	85.26	3.08	0.5717	2158841	UHGG	MAG	2	535	1	kraken:taxid|3008254|HumGut_8254_127_3	E					GUT_GENOME163037.fna.gz	ftp://ftp.ebi.ac.uk/pub/databases/metagenomics/mgnify_genomes/human-gut/2019_09/all_genomes/MGYG-HGUT-007/MGYG-HGUT-00743/genomes1/GUT_GENOME163037.gff.gz
HumGut_10715	3010715	d__Bacteria;p__Firmicutes_A;c__Clostridia;o__Oscillospirales;f__Oscillospiraceae;g__Faecousia;s__Faecousia sp000434635	10715	298	1263000	Firmicutes bacterium CAG:110	species	0.852437	693	83.89	2.7	0.5753	1964413	UHGG	MAG	1	535	1	kraken:taxid|3010715|HumGut_10715_131_1	E					GUT_GENOME269923.fna.gz	ftp://ftp.ebi.ac.uk/pub/databases/metagenomics/mgnify_genomes/human-gut/2019_09/all_genomes/MGYG-HGUT-007/MGYG-HGUT-00743/genomes1/GUT_GENOME269923.gff.gz
HumGut_12431	3012431	d__Bacteria;p__Firmicutes_A;c__Clostridia;o__Oscillospirales;f__Oscillospiraceae;g__Faecousia;s__Faecousia sp000434635	12431	298	1263000	Firmicutes bacterium CAG:110	species	0.839557	693	57.99	0	0.5684	1591309	UHGG	MAG	1	535	1	kraken:taxid|3012431|HumGut_12431_70_3	E					GUT_GENOME119020.fna.gz	ftp://ftp.ebi.ac.uk/pub/databases/metagenomics/mgnify_genomes/human-gut/2019_09/all_genomes/MGYG-HGUT-007/MGYG-HGUT-00743/genomes1/GUT_GENOME119020.gff.gz
HumGut_6817	3006817	d__Bacteria;p__Firmicutes_A;c__Clostridia;o__Oscillospirales;f__Oscillospiraceae;g__Faecousia;s__Faecousia sp000434635	6817	298	1263000	Firmicutes bacterium CAG:110	species	0.870889	692	92.39	2.75	0.5665	2413746	UHGG	MAG	4	535	1	kraken:taxid|3006817|HumGut_6817_24_7	E					GUT_GENOME041646.fna.gz	ftp://ftp.ebi.ac.uk/pub/databases/metagenomics/mgnify_genomes/human-gut/2019_09/all_genomes/MGYG-HGUT-007/MGYG-HGUT-00743/genomes1/GUT_GENOME041646.gff.gz
HumGut_11398	3011398	d__Bacteria;p__Firmicutes_A;c__Clostridia;o__Oscillospirales;f__Oscillospiraceae;g__Faecousia;s__Faecousia sp000434635	11398	298	1263000	Firmicutes bacterium CAG:110	species	0.847483	692	82.99	3.8	0.578	1856410	UHGG	MAG	1	535	1	kraken:taxid|3011398|HumGut_11398_69_6	E					GUT_GENOME255288.fna.gz	ftp://ftp.ebi.ac.uk/pub/databases/metagenomics/mgnify_genomes/human-gut/2019_09/all_genomes/MGYG-HGUT-007/MGYG-HGUT-00743/genomes1/GUT_GENOME255288.gff.gz
HumGut_8230	3008230	d__Bacteria;p__Firmicutes_A;c__Clostridia;o__Oscillospirales;f__Oscillospiraceae;g__Faecousia;s__Faecousia sp000434635	8230	298	1263000	Firmicutes bacterium CAG:110	species	0.865652	691	56.9	0	0.5738	1904167	UHGG	MAG	3	535	1	kraken:taxid|3008230|HumGut_8230_49_7	E					GUT_GENOME216775.fna.gz	ftp://ftp.ebi.ac.uk/pub/databases/metagenomics/mgnify_genomes/human-gut/2019_09/all_genomes/MGYG-HGUT-007/MGYG-HGUT-00743/genomes1/GUT_GENOME216775.gff.gz
HumGut_11850	3011850	d__Bacteria;p__Firmicutes_A;c__Clostridia;o__Oscillospirales;f__Oscillospiraceae;g__Faecousia;s__Faecousia sp000434635	11850	298	1263000	Firmicutes bacterium CAG:110	species	0.844154	691	94.67	1.63	0.5755	2112050	UHGG	MAG	1	535	1	kraken:taxid|3011850|HumGut_11850_6_7	E					GUT_GENOME268117.fna.gz	ftp://ftp.ebi.ac.uk/pub/databases/metagenomics/mgnify_genomes/human-gut/2019_09/all_genomes/MGYG-HGUT-007/MGYG-HGUT-00743/genomes1/GUT_GENOME268117.gff.gz
HumGut_7201	3007201	d__Bacteria;p__Firmicutes_A;c__Clostridia;o__Oscillospirales;f__Oscillospiraceae;g__Faecousia;s__Faecousia sp000434635	7201	298	1263000	Firmicutes bacterium CAG:110	species	0.869357	690	94.52	1.36	0.5685	3126192	UHGG	MAG	6	535	1	kraken:taxid|3007201|HumGut_7201_290_7	E					GUT_GENOME070113.fna.gz	ftp://ftp.ebi.ac.uk/pub/databases/metagenomics/mgnify_genomes/human-gut/2019_09/all_genomes/MGYG-HGUT-007/MGYG-HGUT-00743/genomes2/GUT_GENOME070113.gff.gz
HumGut_9309	3009309	d__Bacteria;p__Firmicutes_A;c__Clostridia;o__Oscillospirales;f__Oscillospiraceae;g__Faecousia;s__Faecousia sp000434635	9309	298	1263000	Firmicutes bacterium CAG:110	species	0.861155	690	97.09	1.34	0.5708	2377972	UHGG	MAG	11	535	1	kraken:taxid|3009309|HumGut_9309_19_16	E					GUT_GENOME025404.fna.gz	ftp://ftp.ebi.ac.uk/pub/databases/metagenomics/mgnify_genomes/human-gut/2019_09/all_genomes/MGYG-HGUT-007/MGYG-HGUT-00743/genomes1/GUT_GENOME025404.gff.gz
HumGut_11730	3011730	d__Bacteria;p__Firmicutes_A;c__Clostridia;o__Oscillospirales;f__Oscillospiraceae;g__Faecousia;s__Faecousia sp000434635	11730	298	1263000	Firmicutes bacterium CAG:110	species	0.845141	690	83.15	0.11	0.5785	1989887	UHGG	MAG	1	535	1	kraken:taxid|3011730|HumGut_11730_6_11	E					GUT_GENOME105447.fna.gz	ftp://ftp.ebi.ac.uk/pub/databases/metagenomics/mgnify_genomes/human-gut/2019_09/all_genomes/MGYG-HGUT-007/MGYG-HGUT-00743/genomes1/GUT_GENOME105447.gff.gz
HumGut_9412	3009412	d__Bacteria;p__Firmicutes_A;c__Clostridia;o__Oscillospirales;f__Oscillospiraceae;g__Faecousia;s__Faecousia sp000434635	9412	298	1263000	Firmicutes bacterium CAG:110	species	0.860589	689	83.24	3.32	0.5811	2114525	UHGG	MAG	9	535	1	kraken:taxid|3009412|HumGut_9412_177_4	E					GUT_GENOME083051.fna.gz	ftp://ftp.ebi.ac.uk/pub/databases/metagenomics/mgnify_genomes/human-gut/2019_09/all_genomes/MGYG-HGUT-007/MGYG-HGUT-00743/genomes1/GUT_GENOME083051.gff.gz
HumGut_11696	3011696	d__Bacteria;p__Firmicutes_A;c__Clostridia;o__Oscillospirales;f__Oscillospiraceae;g__Faecousia;s__Faecousia sp000434635	11696	298	1263000	Firmicutes bacterium CAG:110	species	0.845363	689	68.18	2.35	0.5731	1613029	UHGG	MAG	1	535	1	kraken:taxid|3011696|HumGut_11696_16_3	E					GUT_GENOME070314.fna.gz	ftp://ftp.ebi.ac.uk/pub/databases/metagenomics/mgnify_genomes/human-gut/2019_09/all_genomes/MGYG-HGUT-007/MGYG-HGUT-00743/genomes1/GUT_GENOME070314.gff.gz
HumGut_12074	3012074	d__Bacteria;p__Firmicutes_A;c__Clostridia;o__Oscillospirales;f__Oscillospiraceae;g__Faecousia;s__Faecousia sp000434635	12074	298	1263000	Firmicutes bacterium CAG:110	species	0.842242	688	80.12	1.02	0.5758	1877993	UHGG	MAG	3	535	1	kraken:taxid|3012074|HumGut_12074_15_8	E					GUT_GENOME107812.fna.gz	ftp://ftp.ebi.ac.uk/pub/databases/metagenomics/mgnify_genomes/human-gut/2019_09/all_genomes/MGYG-HGUT-007/MGYG-HGUT-00743/genomes1/GUT_GENOME107812.gff.gz
HumGut_11945	3011945	d__Bacteria;p__Firmicutes_A;c__Clostridia;o__Oscillospirales;f__Oscillospiraceae;g__Faecousia;s__Faecousia sp000434635	11945	298	1263000	Firmicutes bacterium CAG:110	species	0.843232	687	72.14	2.01	0.575	1666292	UHGG	MAG	1	535	1	kraken:taxid|3011945|HumGut_11945_272_1	E					GUT_GENOME117124.fna.gz	ftp://ftp.ebi.ac.uk/pub/databases/metagenomics/mgnify_genomes/human-gut/2019_09/all_genomes/MGYG-HGUT-007/MGYG-HGUT-00743/genomes1/GUT_GENOME117124.gff.gz
HumGut_8002	3008002	d__Bacteria;p__Firmicutes_A;c__Clostridia;o__Oscillospirales;f__Oscillospiraceae;g__Faecousia;s__Faecousia sp000434635	8002	298	1263000	Firmicutes bacterium CAG:110	species	0.866515	686	73.67	2.03	0.5748	1857839	UHGG	MAG	3	535	1	kraken:taxid|3008002|HumGut_8002_122_3	E					GUT_GENOME072821.fna.gz	ftp://ftp.ebi.ac.uk/pub/databases/metagenomics/mgnify_genomes/human-gut/2019_09/all_genomes/MGYG-HGUT-007/MGYG-HGUT-00743/genomes1/GUT_GENOME072821.gff.gz
HumGut_5320	3005320	d__Bacteria;p__Firmicutes_A;c__Clostridia;o__Oscillospirales;f__Oscillospiraceae;g__Faecousia;s__Faecousia sp000434635	5320	298	1263000	Firmicutes bacterium CAG:110	species	0.877838	685	98.43	0.04	0.5687	2895239	UHGG	MAG	8	535	1	kraken:taxid|3005320|HumGut_5320_219_17	E					GUT_GENOME083249.fna.gz	ftp://ftp.ebi.ac.uk/pub/databases/metagenomics/mgnify_genomes/human-gut/2019_09/all_genomes/MGYG-HGUT-007/MGYG-HGUT-00743/genomes2/GUT_GENOME083249.gff.gz
HumGut_7669	3007669	d__Bacteria;p__Firmicutes_A;c__Clostridia;o__Oscillospirales;f__Oscillospiraceae;g__Faecousia;s__Faecousia sp000434635	7669	298	1263000	Firmicutes bacterium CAG:110	species	0.867732	685	80.31	1.01	0.5716	1891605	UHGG	MAG	13	535	1	kraken:taxid|3007669|HumGut_7669_10_8	E					GUT_GENOME209539.fna.gz	ftp://ftp.ebi.ac.uk/pub/databases/metagenomics/mgnify_genomes/human-gut/2019_09/all_genomes/MGYG-HGUT-007/MGYG-HGUT-00743/genomes1/GUT_GENOME209539.gff.gz
HumGut_10571	3010571	d__Bacteria;p__Firmicutes_A;c__Clostridia;o__Oscillospirales;f__Oscillospiraceae;g__Faecousia;s__Faecousia sp000434635	10571	298	1263000	Firmicutes bacterium CAG:110	species	0.8534	685	92.44	2.68	0.5717	2362836	UHGG	MAG	1	535	1	kraken:taxid|3010571|HumGut_10571_20_5	E					GUT_GENOME278538.fna.gz	ftp://ftp.ebi.ac.uk/pub/databases/metagenomics/mgnify_genomes/human-gut/2019_09/all_genomes/MGYG-HGUT-007/MGYG-HGUT-00743/genomes1/GUT_GENOME278538.gff.gz
HumGut_11191	3011191	d__Bacteria;p__Firmicutes_A;c__Clostridia;o__Oscillospirales;f__Oscillospiraceae;g__Faecousia;s__Faecousia sp000434635	11191	298	1263000	Firmicutes bacterium CAG:110	species	0.849026	685	92.44	0.36	0.5742	2213074	UHGG	MAG	1	535	1	kraken:taxid|3011191|HumGut_11191_30_8	E					GUT_GENOME281948.fna.gz	ftp://ftp.ebi.ac.uk/pub/databases/metagenomics/mgnify_genomes/human-gut/2019_09/all_genomes/MGYG-HGUT-007/MGYG-HGUT-00743/genomes1/GUT_GENOME281948.gff.gz
HumGut_6728	3006728	d__Bacteria;p__Firmicutes_A;c__Clostridia;o__Oscillospirales;f__Oscillospiraceae;g__Faecousia;s__Faecousia sp000434635	6728	298	1263000	Firmicutes bacterium CAG:110	species	0.871194	683	97.32	0.67	0.5574	3275709	UHGG	MAG	19	535	1	kraken:taxid|3006728|HumGut_6728_72_14	E					GUT_GENOME214900.fna.gz	ftp://ftp.ebi.ac.uk/pub/databases/metagenomics/mgnify_genomes/human-gut/2019_09/all_genomes/MGYG-HGUT-007/MGYG-HGUT-00743/genomes1/GUT_GENOME214900.gff.gz
HumGut_10632	3010632	d__Bacteria;p__Firmicutes_A;c__Clostridia;o__Oscillospirales;f__Oscillospiraceae;g__Faecousia;s__Faecousia sp000434635	10632	298	1263000	Firmicutes bacterium CAG:110	species	0.852976	683	59.76	0	0.5789	1338938	UHGG	MAG	3	535	1	kraken:taxid|3010632|HumGut_10632_200_2	E					GUT_GENOME215718.fna.gz	ftp://ftp.ebi.ac.uk/pub/databases/metagenomics/mgnify_genomes/human-gut/2019_09/all_genomes/MGYG-HGUT-007/MGYG-HGUT-00743/genomes1/GUT_GENOME215718.gff.gz
HumGut_11414	3011414	d__Bacteria;p__Firmicutes_A;c__Clostridia;o__Oscillospirales;f__Oscillospiraceae;g__Faecousia;s__Faecousia sp000434635	11414	298	1263000	Firmicutes bacterium CAG:110	species	0.847339	682	97.09	2.86	0.5744	2267517	UHGG	MAG	1	535	1	kraken:taxid|3011414|HumGut_11414_32_9	E					GUT_GENOME272504.fna.gz	ftp://ftp.ebi.ac.uk/pub/databases/metagenomics/mgnify_genomes/human-gut/2019_09/all_genomes/MGYG-HGUT-007/MGYG-HGUT-00743/genomes2/GUT_GENOME272504.gff.gz
HumGut_11338	3011338	d__Bacteria;p__Firmicutes_A;c__Clostridia;o__Oscillospirales;f__Oscillospiraceae;g__Faecousia;s__Faecousia sp000434635	11338	298	1263000	Firmicutes bacterium CAG:110	species	0.847907	681	95.12	0.67	0.5718	2360200	UHGG	MAG	1	535	1	kraken:taxid|3011338|HumGut_11338_30_14	E					GUT_GENOME255560.fna.gz	ftp://ftp.ebi.ac.uk/pub/databases/metagenomics/mgnify_genomes/human-gut/2019_09/all_genomes/MGYG-HGUT-007/MGYG-HGUT-00743/genomes1/GUT_GENOME255560.gff.gz
HumGut_11987	3011987	d__Bacteria;p__Firmicutes_A;c__Clostridia;o__Oscillospirales;f__Oscillospiraceae;g__Faecousia;s__Faecousia sp000434635	11987	298	1263000	Firmicutes bacterium CAG:110	species	0.842896	680	89.48	2.45	0.5784	2005690	UHGG	MAG	2	535	1	kraken:taxid|3011987|HumGut_11987_20_3	E					GUT_GENOME115713.fna.gz	ftp://ftp.ebi.ac.uk/pub/databases/metagenomics/mgnify_genomes/human-gut/2019_09/all_genomes/MGYG-HGUT-007/MGYG-HGUT-00743/genomes1/GUT_GENOME115713.gff.gz
HumGut_10485	3010485	d__Bacteria;p__Firmicutes_A;c__Clostridia;o__Oscillospirales;f__Oscillospiraceae;g__Faecousia;s__Faecousia sp000434635	10485	298	1263000	Firmicutes bacterium CAG:110	species	0.854014	679	90.88	4.71	0.5765	2170311	UHGG	MAG	2	535	1	kraken:taxid|3010485|HumGut_10485_213_3	E					GUT_GENOME073895.fna.gz	ftp://ftp.ebi.ac.uk/pub/databases/metagenomics/mgnify_genomes/human-gut/2019_09/all_genomes/MGYG-HGUT-007/MGYG-HGUT-00743/genomes1/GUT_GENOME073895.gff.gz
HumGut_11794	3011794	d__Bacteria;p__Firmicutes_A;c__Clostridia;o__Oscillospirales;f__Oscillospiraceae;g__Faecousia;s__Faecousia sp000434635	11794	298	1263000	Firmicutes bacterium CAG:110	species	0.844644	679	61.36	0.86	0.5756	1855100	UHGG	MAG	1	535	1	kraken:taxid|3011794|HumGut_11794_28_7	E					GUT_GENOME114505.fna.gz	ftp://ftp.ebi.ac.uk/pub/databases/metagenomics/mgnify_genomes/human-gut/2019_09/all_genomes/MGYG-HGUT-007/MGYG-HGUT-00743/genomes1/GUT_GENOME114505.gff.gz
HumGut_11992	3011992	d__Bacteria;p__Firmicutes_A;c__Clostridia;o__Oscillospirales;f__Oscillospiraceae;g__Faecousia;s__Faecousia sp000434635	11992	298	1263000	Firmicutes bacterium CAG:110	species	0.842849	679	62.31	0	0.5769	1488776	UHGG	MAG	1	535	1	kraken:taxid|3011992|HumGut_11992_47_1	E					GUT_GENOME014592.fna.gz	ftp://ftp.ebi.ac.uk/pub/databases/metagenomics/mgnify_genomes/human-gut/2019_09/all_genomes/MGYG-HGUT-007/MGYG-HGUT-00743/genomes1/GUT_GENOME014592.gff.gz
HumGut_7601	3007601	d__Bacteria;p__Firmicutes_A;c__Clostridia;o__Oscillospirales;f__Oscillospiraceae;g__Faecousia;s__Faecousia sp000434635	7601	298	1263000	Firmicutes bacterium CAG:110	species	0.867913	677	87.49	1.43	0.5569	2667015	UHGG	MAG	3	535	1	kraken:taxid|3007601|HumGut_7601_1_26	E					GUT_GENOME006850.fna.gz	ftp://ftp.ebi.ac.uk/pub/databases/metagenomics/mgnify_genomes/human-gut/2019_09/all_genomes/MGYG-HGUT-007/MGYG-HGUT-00743/genomes1/GUT_GENOME006850.gff.gz
HumGut_10527	3010527	d__Bacteria;p__Firmicutes_A;c__Clostridia;o__Oscillospirales;f__Oscillospiraceae;g__Faecousia;s__Faecousia sp000434635	10527	298	1263000	Firmicutes bacterium CAG:110	species	0.853698	677	90.08	2.85	0.5722	2314780	UHGG	MAG	1	535	1	kraken:taxid|3010527|HumGut_10527_3_12	E					GUT_GENOME273061.fna.gz	ftp://ftp.ebi.ac.uk/pub/databases/metagenomics/mgnify_genomes/human-gut/2019_09/all_genomes/MGYG-HGUT-007/MGYG-HGUT-00743/genomes1/GUT_GENOME273061.gff.gz
HumGut_11030	3011030	d__Bacteria;p__Firmicutes_A;c__Clostridia;o__Oscillospirales;f__Oscillospiraceae;g__Faecousia;s__Faecousia sp000434635	11030	298	1263000	Firmicutes bacterium CAG:110	species	0.850075	677	94.13	0.38	0.5824	2036255	UHGG	MAG	1	535	1	kraken:taxid|3011030|HumGut_11030_103_3	E					GUT_GENOME124250.fna.gz	ftp://ftp.ebi.ac.uk/pub/databases/metagenomics/mgnify_genomes/human-gut/2019_09/all_genomes/MGYG-HGUT-007/MGYG-HGUT-00743/genomes1/GUT_GENOME124250.gff.gz
HumGut_11869	3011869	d__Bacteria;p__Firmicutes_A;c__Clostridia;o__Oscillospirales;f__Oscillospiraceae;g__Faecousia;s__Faecousia sp000434635	11869	298	1263000	Firmicutes bacterium CAG:110	species	0.843948	677	90.78	1.51	0.5742	2195438	UHGG	MAG	2	535	1	kraken:taxid|3011869|HumGut_11869_22_5	E					GUT_GENOME114332.fna.gz	ftp://ftp.ebi.ac.uk/pub/databases/metagenomics/mgnify_genomes/human-gut/2019_09/all_genomes/MGYG-HGUT-007/MGYG-HGUT-00743/genomes1/GUT_GENOME114332.gff.gz
HumGut_9475	3009475	d__Bacteria;p__Firmicutes_A;c__Clostridia;o__Oscillospirales;f__Oscillospiraceae;g__Faecousia;s__Faecousia sp000434635	9475	298	1263000	Firmicutes bacterium CAG:110	species	0.860318	676	79.02	3.58	0.5731	2155151	UHGG	MAG	1	535	1	kraken:taxid|3009475|HumGut_9475_14_7	E					GUT_GENOME249886.fna.gz	ftp://ftp.ebi.ac.uk/pub/databases/metagenomics/mgnify_genomes/human-gut/2019_09/all_genomes/MGYG-HGUT-007/MGYG-HGUT-00743/genomes1/GUT_GENOME249886.gff.gz
HumGut_9774	3009774	d__Bacteria;p__Firmicutes_A;c__Clostridia;o__Oscillospirales;f__Oscillospiraceae;g__Faecousia;s__Faecousia sp000434635	9774	298	1263000	Firmicutes bacterium CAG:110	species	0.858768	676	67.26	1.34	0.5723	1971483	UHGG	MAG	1	535	1	kraken:taxid|3009774|HumGut_9774_17_7	E					GUT_GENOME195813.fna.gz	ftp://ftp.ebi.ac.uk/pub/databases/metagenomics/mgnify_genomes/human-gut/2019_09/all_genomes/MGYG-HGUT-007/MGYG-HGUT-00743/genomes2/GUT_GENOME195813.gff.gz
HumGut_11924	3011924	d__Bacteria;p__Firmicutes_A;c__Clostridia;o__Oscillospirales;f__Oscillospiraceae;g__Faecousia;s__Faecousia sp000434635	11924	298	1263000	Firmicutes bacterium CAG:110	species	0.843421	676	64.07	0.34	0.5725	1462744	UHGG	MAG	1	535	1	kraken:taxid|3011924|HumGut_11924_187_6	E					GUT_GENOME071102.fna.gz	ftp://ftp.ebi.ac.uk/pub/databases/metagenomics/mgnify_genomes/human-gut/2019_09/all_genomes/MGYG-HGUT-007/MGYG-HGUT-00743/genomes1/GUT_GENOME071102.gff.gz
HumGut_11839	3011839	d__Bacteria;p__Firmicutes_A;c__Clostridia;o__Oscillospirales;f__Oscillospiraceae;g__Faecousia;s__Faecousia sp000434635	11839	298	1263000	Firmicutes bacterium CAG:110	species	0.844209	675	79.61	3.88	0.5736	1912712	UHGG	MAG	1	535	1	kraken:taxid|3011839|HumGut_11839_146_3	E					GUT_GENOME113923.fna.gz	ftp://ftp.ebi.ac.uk/pub/databases/metagenomics/mgnify_genomes/human-gut/2019_09/all_genomes/MGYG-HGUT-007/MGYG-HGUT-00743/genomes1/GUT_GENOME113923.gff.gz
HumGut_11856	3011856	d__Bacteria;p__Firmicutes_A;c__Clostridia;o__Oscillospirales;f__Oscillospiraceae;g__Faecousia;s__Faecousia sp000434635	11856	298	1263000	Firmicutes bacterium CAG:110	species	0.844062	675	84.71	2.68	0.5761	2177033	UHGG	MAG	1	535	1	kraken:taxid|3011856|HumGut_11856_17_8	E					GUT_GENOME112718.fna.gz	ftp://ftp.ebi.ac.uk/pub/databases/metagenomics/mgnify_genomes/human-gut/2019_09/all_genomes/MGYG-HGUT-007/MGYG-HGUT-00743/genomes1/GUT_GENOME112718.gff.gz
HumGut_12532	3012532	d__Bacteria;p__Firmicutes_A;c__Clostridia;o__Oscillospirales;f__Oscillospiraceae;g__Faecousia;s__Faecousia sp000434635	12532	298	1263000	Firmicutes bacterium CAG:110	species	0.83872	675	70.88	3.86	0.5808	1586801	UHGG	MAG	1	535	1	kraken:taxid|3012532|HumGut_12532_105_3	E					GUT_GENOME254409.fna.gz	ftp://ftp.ebi.ac.uk/pub/databases/metagenomics/mgnify_genomes/human-gut/2019_09/all_genomes/MGYG-HGUT-007/MGYG-HGUT-00743/genomes1/GUT_GENOME254409.gff.gz
HumGut_9942	3009942	d__Bacteria;p__Firmicutes_A;c__Clostridia;o__Oscillospirales;f__Oscillospiraceae;g__Faecousia;s__Faecousia sp000434635	9942	298	1263000	Firmicutes bacterium CAG:110	species	0.857694	673	78.04	0.81	0.5703	1956481	UHGG	MAG	1	535	1	kraken:taxid|3009942|HumGut_9942_4_7	E					GUT_GENOME163534.fna.gz	ftp://ftp.ebi.ac.uk/pub/databases/metagenomics/mgnify_genomes/human-gut/2019_09/all_genomes/MGYG-HGUT-007/MGYG-HGUT-00743/genomes1/GUT_GENOME163534.gff.gz
HumGut_10718	3010718	d__Bacteria;p__Firmicutes_A;c__Clostridia;o__Oscillospirales;f__Oscillospiraceae;g__Faecousia;s__Faecousia sp000434635	10718	298	1263000	Firmicutes bacterium CAG:110	species	0.852392	672	94.41	1.07	0.5635	2656285	UHGG	MAG	3	535	1	kraken:taxid|3010718|HumGut_10718_314_14	E					GUT_GENOME087056.fna.gz	ftp://ftp.ebi.ac.uk/pub/databases/metagenomics/mgnify_genomes/human-gut/2019_09/all_genomes/MGYG-HGUT-007/MGYG-HGUT-00743/genomes1/GUT_GENOME087056.gff.gz
HumGut_11831	3011831	d__Bacteria;p__Firmicutes_A;c__Clostridia;o__Oscillospirales;f__Oscillospiraceae;g__Faecousia;s__Faecousia sp000434635	11831	298	1263000	Firmicutes bacterium CAG:110	species	0.844281	672	59.95	0.63	0.5754	1810828	UHGG	MAG	1	535	1	kraken:taxid|3011831|HumGut_11831_25_6	E					GUT_GENOME114156.fna.gz	ftp://ftp.ebi.ac.uk/pub/databases/metagenomics/mgnify_genomes/human-gut/2019_09/all_genomes/MGYG-HGUT-007/MGYG-HGUT-00743/genomes2/GUT_GENOME114156.gff.gz
HumGut_12293	3012293	d__Bacteria;p__Firmicutes_A;c__Clostridia;o__Oscillospirales;f__Oscillospiraceae;g__Faecousia;s__Faecousia sp000434635	12293	298	1263000	Firmicutes bacterium CAG:110	species	0.840663	672	86.51	3.71	0.5749	2087502	UHGG	MAG	1	535	1	kraken:taxid|3012293|HumGut_12293_5_5	E					GUT_GENOME208480.fna.gz	ftp://ftp.ebi.ac.uk/pub/databases/metagenomics/mgnify_genomes/human-gut/2019_09/all_genomes/MGYG-HGUT-007/MGYG-HGUT-00743/genomes1/GUT_GENOME208480.gff.gz
HumGut_13325	3013325	d__Bacteria;p__Firmicutes_A;c__Clostridia;o__Oscillospirales;f__Oscillospiraceae;g__Faecousia;s__Faecousia sp000434635	13325	298	1263000	Firmicutes bacterium CAG:110	species	0.832902	672	72.98	0.67	0.5753	1670667	UHGG	MAG	1	535	1	kraken:taxid|3013325|HumGut_13325_63_3	E					GUT_GENOME259713.fna.gz	ftp://ftp.ebi.ac.uk/pub/databases/metagenomics/mgnify_genomes/human-gut/2019_09/all_genomes/MGYG-HGUT-007/MGYG-HGUT-00743/genomes1/GUT_GENOME259713.gff.gz
HumGut_10139	3010139	d__Bacteria;p__Firmicutes_A;c__Clostridia;o__Oscillospirales;f__Oscillospiraceae;g__Faecousia;s__Faecousia sp000434635	10139	298	1263000	Firmicutes bacterium CAG:110	species	0.856434	671	76.42	3.21	0.5787	1753195	UHGG	MAG	3	535	1	kraken:taxid|3010139|HumGut_10139_34_6	E					GUT_GENOME176030.fna.gz	ftp://ftp.ebi.ac.uk/pub/databases/metagenomics/mgnify_genomes/human-gut/2019_09/all_genomes/MGYG-HGUT-007/MGYG-HGUT-00743/genomes1/GUT_GENOME176030.gff.gz
HumGut_11941	3011941	d__Bacteria;p__Firmicutes_A;c__Clostridia;o__Oscillospirales;f__Oscillospiraceae;g__Faecousia;s__Faecousia sp000434635	11941	298	1263000	Firmicutes bacterium CAG:110	species	0.84326	671	88.49	3.04	0.5733	2201183	UHGG	MAG	1	535	1	kraken:taxid|3011941|HumGut_11941_58_2	E					GUT_GENOME245264.fna.gz	ftp://ftp.ebi.ac.uk/pub/databases/metagenomics/mgnify_genomes/human-gut/2019_09/all_genomes/MGYG-HGUT-007/MGYG-HGUT-00743/genomes1/GUT_GENOME245264.gff.gz
HumGut_1581	3001581	d__Bacteria;p__Firmicutes_A;c__Clostridia;o__Lachnospirales;f__Lachnospiraceae;g__Blautia_A;s__Blautia_A sp000285855	1581	99	1095771	Ruminococcus sp. JC304	species	0.9091	670	99.3671	0.632911	0.420449	3683590	RefSeq	Contig	9	12	1	kraken:taxid|3001581|HumGut_1581_75_80	E					GCF_013301975.1_ASM1330197v1_genomic.fna.gz	ftp://ftp.ncbi.nlm.nih.gov/genomes/all/GCF/013/301/975/GCF_013301975.1_ASM1330197v1/GCF_013301975.1_ASM1330197v1_genomic.fna.gz
HumGut_10347	3010347	d__Bacteria;p__Firmicutes_A;c__Clostridia;o__Oscillospirales;f__Oscillospiraceae;g__Faecousia;s__Faecousia sp000434635	10347	298	1263000	Firmicutes bacterium CAG:110	species	0.855026	670	88.04	4.03	0.5694	2216238	UHGG	MAG	2	535	1	kraken:taxid|3010347|HumGut_10347_5_14	E					GUT_GENOME043218.fna.gz	ftp://ftp.ebi.ac.uk/pub/databases/metagenomics/mgnify_genomes/human-gut/2019_09/all_genomes/MGYG-HGUT-007/MGYG-HGUT-00743/genomes1/GUT_GENOME043218.gff.gz
HumGut_11227	3011227	d__Bacteria;p__Firmicutes_A;c__Clostridia;o__Oscillospirales;f__Oscillospiraceae;g__Faecousia;s__Faecousia sp000434635	11227	298	1263000	Firmicutes bacterium CAG:110	species	0.848753	670	96.42	2.75	0.5742	2377468	UHGG	MAG	3	535	1	kraken:taxid|3011227|HumGut_11227_27_3	E					GUT_GENOME269115.fna.gz	ftp://ftp.ebi.ac.uk/pub/databases/metagenomics/mgnify_genomes/human-gut/2019_09/all_genomes/MGYG-HGUT-007/MGYG-HGUT-00743/genomes1/GUT_GENOME269115.gff.gz
HumGut_12870	3012870	d__Bacteria;p__Firmicutes_A;c__Clostridia;o__Oscillospirales;f__Oscillospiraceae;g__Faecousia;s__Faecousia sp000434635	12870	298	1263000	Firmicutes bacterium CAG:110	species	0.836113	670	82.87	0	0.5769	1871903	UHGG	MAG	1	535	1	kraken:taxid|3012870|HumGut_12870_14_3	E					GUT_GENOME035218.fna.gz	ftp://ftp.ebi.ac.uk/pub/databases/metagenomics/mgnify_genomes/human-gut/2019_09/all_genomes/MGYG-HGUT-007/MGYG-HGUT-00743/genomes1/GUT_GENOME035218.gff.gz
HumGut_11128	3011128	d__Bacteria;p__Firmicutes_A;c__Clostridia;o__Oscillospirales;f__Oscillospiraceae;g__Faecousia;s__Faecousia sp000434635	11128	298	1263000	Firmicutes bacterium CAG:110	species	0.849454	669	83.55	0.84	0.5666	2446547	UHGG	MAG	1	535	1	kraken:taxid|3011128|HumGut_11128_328_1	E					GUT_GENOME109292.fna.gz	ftp://ftp.ebi.ac.uk/pub/databases/metagenomics/mgnify_genomes/human-gut/2019_09/all_genomes/MGYG-HGUT-007/MGYG-HGUT-00743/genomes1/GUT_GENOME109292.gff.gz
HumGut_12912	3012912	d__Bacteria;p__Firmicutes_A;c__Clostridia;o__Oscillospirales;f__Oscillospiraceae;g__Faecousia;s__Faecousia sp000434635	12912	298	1263000	Firmicutes bacterium CAG:110	species	0.835758	669	80.43	4.25	0.5781	1897685	UHGG	MAG	1	535	1	kraken:taxid|3012912|HumGut_12912_2_3	E					GUT_GENOME282769.fna.gz	ftp://ftp.ebi.ac.uk/pub/databases/metagenomics/mgnify_genomes/human-gut/2019_09/all_genomes/MGYG-HGUT-007/MGYG-HGUT-00743/genomes1/GUT_GENOME282769.gff.gz
HumGut_10352	3010352	d__Bacteria;p__Firmicutes_A;c__Clostridia;o__Oscillospirales;f__Oscillospiraceae;g__Faecousia;s__Faecousia sp000434635	10352	298	1263000	Firmicutes bacterium CAG:110	species	0.854973	668	92.39	4.76	0.5677	2457329	UHGG	MAG	2	535	1	kraken:taxid|3010352|HumGut_10352_85_3	E					GUT_GENOME175254.fna.gz	ftp://ftp.ebi.ac.uk/pub/databases/metagenomics/mgnify_genomes/human-gut/2019_09/all_genomes/MGYG-HGUT-007/MGYG-HGUT-00743/genomes1/GUT_GENOME175254.gff.gz
HumGut_11624	3011624	d__Bacteria;p__Firmicutes_A;c__Clostridia;o__Oscillospirales;f__Oscillospiraceae;g__Faecousia;s__Faecousia sp000434635	11624	298	1263000	Firmicutes bacterium CAG:110	species	0.845872	667	89.71	2.1	0.5738	2351510	UHGG	MAG	1	535	1	kraken:taxid|3011624|HumGut_11624_12_7	E					GUT_GENOME252006.fna.gz	ftp://ftp.ebi.ac.uk/pub/databases/metagenomics/mgnify_genomes/human-gut/2019_09/all_genomes/MGYG-HGUT-007/MGYG-HGUT-00743/genomes1/GUT_GENOME252006.gff.gz
HumGut_11682	3011682	d__Bacteria;p__Firmicutes_A;c__Clostridia;o__Oscillospirales;f__Oscillospiraceae;g__Faecousia;s__Faecousia sp000434635	11682	298	1263000	Firmicutes bacterium CAG:110	species	0.845476	667	67.46	2.8	0.577	1729653	UHGG	MAG	1	535	1	kraken:taxid|3011682|HumGut_11682_6_6	E					GUT_GENOME118129.fna.gz	ftp://ftp.ebi.ac.uk/pub/databases/metagenomics/mgnify_genomes/human-gut/2019_09/all_genomes/MGYG-HGUT-007/MGYG-HGUT-00743/genomes1/GUT_GENOME118129.gff.gz
HumGut_6348	3006348	d__Bacteria;p__Firmicutes_A;c__Clostridia;o__Oscillospirales;f__Oscillospiraceae;g__Faecousia;s__	6348	298	1263000	Firmicutes bacterium CAG:110	species	0.872831	666	69.55	3.36	0.5453	3349576	UHGG	MAG	16	535	1	kraken:taxid|3006348|HumGut_6348_164_1	E					GUT_GENOME238774.fna.gz	ftp://ftp.ebi.ac.uk/pub/databases/metagenomics/mgnify_genomes/human-gut/2019_09/all_genomes/MGYG-HGUT-007/MGYG-HGUT-00743/genomes1/GUT_GENOME238774.gff.gz
HumGut_12028	3012028	d__Bacteria;p__Firmicutes_A;c__Clostridia;o__Oscillospirales;f__Oscillospiraceae;g__Faecousia;s__Faecousia sp000434635	12028	298	1263000	Firmicutes bacterium CAG:110	species	0.842582	666	87.91	0.45	0.5731	2176186	UHGG	MAG	1	535	1	kraken:taxid|3012028|HumGut_12028_42_8	E					GUT_GENOME268000.fna.gz	ftp://ftp.ebi.ac.uk/pub/databases/metagenomics/mgnify_genomes/human-gut/2019_09/all_genomes/MGYG-HGUT-007/MGYG-HGUT-00743/genomes1/GUT_GENOME268000.gff.gz
HumGut_11241	3011241	d__Bacteria;p__Firmicutes_A;c__Clostridia;o__Oscillospirales;f__Oscillospiraceae;g__Faecousia;s__Faecousia sp000434635	11241	298	1263000	Firmicutes bacterium CAG:110	species	0.848616	663	95.08	0.5	0.5715	2334083	UHGG	MAG	1	535	1	kraken:taxid|3011241|HumGut_11241_86_15	E					GUT_GENOME088207.fna.gz	ftp://ftp.ebi.ac.uk/pub/databases/metagenomics/mgnify_genomes/human-gut/2019_09/all_genomes/MGYG-HGUT-007/MGYG-HGUT-00743/genomes1/GUT_GENOME088207.gff.gz
HumGut_11872	3011872	d__Bacteria;p__Firmicutes_A;c__Clostridia;o__Oscillospirales;f__Oscillospiraceae;g__Faecousia;s__Faecousia sp000434635	11872	298	1263000	Firmicutes bacterium CAG:110	species	0.84393	663	81.12	2.57	0.5775	1872943	UHGG	MAG	1	535	1	kraken:taxid|3011872|HumGut_11872_24_3	E					GUT_GENOME248493.fna.gz	ftp://ftp.ebi.ac.uk/pub/databases/metagenomics/mgnify_genomes/human-gut/2019_09/all_genomes/MGYG-HGUT-007/MGYG-HGUT-00743/genomes1/GUT_GENOME248493.gff.gz
HumGut_10269	3010269	d__Bacteria;p__Firmicutes_A;c__Clostridia;o__Oscillospirales;f__Oscillospiraceae;g__Faecousia;s__Faecousia sp000434635	10269	298	1263000	Firmicutes bacterium CAG:110	species	0.8556	661	90.21	2.77	0.5745	2158819	UHGG	MAG	2	535	1	kraken:taxid|3010269|HumGut_10269_56_1	E					GUT_GENOME040074.fna.gz	ftp://ftp.ebi.ac.uk/pub/databases/metagenomics/mgnify_genomes/human-gut/2019_09/all_genomes/MGYG-HGUT-007/MGYG-HGUT-00743/genomes1/GUT_GENOME040074.gff.gz
HumGut_10437	3010437	d__Bacteria;p__Firmicutes_A;c__Clostridia;o__Oscillospirales;f__Oscillospiraceae;g__Faecousia;s__Faecousia sp000434635	10437	298	1263000	Firmicutes bacterium CAG:110	species	0.85435	661	86.79	1.71	0.5717	2065047	UHGG	MAG	3	535	1	kraken:taxid|3010437|HumGut_10437_136_3	E					GUT_GENOME002282.fna.gz	ftp://ftp.ebi.ac.uk/pub/databases/metagenomics/mgnify_genomes/human-gut/2019_09/all_genomes/MGYG-HGUT-007/MGYG-HGUT-00743/genomes1/GUT_GENOME002282.gff.gz
HumGut_10895	3010895	d__Bacteria;p__Firmicutes_A;c__Clostridia;o__Oscillospirales;f__Oscillospiraceae;g__Faecousia;s__Faecousia sp000434635	10895	298	1263000	Firmicutes bacterium CAG:110	species	0.851203	661	90.92	3.6	0.5635	2646355	UHGG	MAG	1	535	1	kraken:taxid|3010895|HumGut_10895_97_2	E					GUT_GENOME047907.fna.gz	ftp://ftp.ebi.ac.uk/pub/databases/metagenomics/mgnify_genomes/human-gut/2019_09/all_genomes/MGYG-HGUT-007/MGYG-HGUT-00743/genomes1/GUT_GENOME047907.gff.gz
HumGut_14159	3014159	d__Bacteria;p__Firmicutes_A;c__Clostridia;o__Oscillospirales;f__Oscillospiraceae;g__Faecousia;s__Faecousia sp000434635	14159	298	1263000	Firmicutes bacterium CAG:110	species	0.826967	661	73.51	1.38	0.5717	1795613	UHGG	MAG	1	535	1	kraken:taxid|3014159|HumGut_14159_55_6	E					GUT_GENOME268030.fna.gz	ftp://ftp.ebi.ac.uk/pub/databases/metagenomics/mgnify_genomes/human-gut/2019_09/all_genomes/MGYG-HGUT-007/MGYG-HGUT-00743/genomes1/GUT_GENOME268030.gff.gz
HumGut_11300	3011300	d__Bacteria;p__Firmicutes_A;c__Clostridia;o__Oscillospirales;f__Oscillospiraceae;g__Faecousia;s__Faecousia sp000434635	11300	298	1263000	Firmicutes bacterium CAG:110	species	0.848164	660	71.92	0	0.566	1964049	UHGG	MAG	1	535	1	kraken:taxid|3011300|HumGut_11300_3_11	E					GUT_GENOME256594.fna.gz	ftp://ftp.ebi.ac.uk/pub/databases/metagenomics/mgnify_genomes/human-gut/2019_09/all_genomes/MGYG-HGUT-007/MGYG-HGUT-00743/genomes1/GUT_GENOME256594.gff.gz
HumGut_12762	3012762	d__Bacteria;p__Firmicutes_A;c__Clostridia;o__Oscillospirales;f__Oscillospiraceae;g__Faecousia;s__Faecousia sp000434635	12762	298	1263000	Firmicutes bacterium CAG:110	species	0.836858	659	76.3	2.35	0.5808	1720048	UHGG	MAG	1	535	1	kraken:taxid|3012762|HumGut_12762_19_3	E					GUT_GENOME261380.fna.gz	ftp://ftp.ebi.ac.uk/pub/databases/metagenomics/mgnify_genomes/human-gut/2019_09/all_genomes/MGYG-HGUT-007/MGYG-HGUT-00743/genomes1/GUT_GENOME261380.gff.gz
HumGut_11604	3011604	d__Bacteria;p__Firmicutes_A;c__Clostridia;o__Oscillospirales;f__Oscillospiraceae;g__Faecousia;s__Faecousia sp000434635	11604	298	1263000	Firmicutes bacterium CAG:110	species	0.845989	655	74.08	2.35	0.578	1748652	UHGG	MAG	1	535	1	kraken:taxid|3011604|HumGut_11604_197_3	E					GUT_GENOME193869.fna.gz	ftp://ftp.ebi.ac.uk/pub/databases/metagenomics/mgnify_genomes/human-gut/2019_09/all_genomes/MGYG-HGUT-007/MGYG-HGUT-00743/genomes1/GUT_GENOME193869.gff.gz
HumGut_12391	3012391	d__Bacteria;p__Firmicutes_A;c__Clostridia;o__Oscillospirales;f__Oscillospiraceae;g__Faecousia;s__Faecousia sp000434635	12391	298	1263000	Firmicutes bacterium CAG:110	species	0.839813	655	88.81	2.35	0.575	2180984	UHGG	MAG	1	535	1	kraken:taxid|3012391|HumGut_12391_54_3	E					GUT_GENOME121081.fna.gz	ftp://ftp.ebi.ac.uk/pub/databases/metagenomics/mgnify_genomes/human-gut/2019_09/all_genomes/MGYG-HGUT-007/MGYG-HGUT-00743/genomes1/GUT_GENOME121081.gff.gz
HumGut_10151	3010151	d__Bacteria;p__Firmicutes_A;c__Clostridia;o__Oscillospirales;f__Oscillospiraceae;g__Faecousia;s__Faecousia sp000434635	10151	298	1263000	Firmicutes bacterium CAG:110	species	0.856331	654	68.76	2.63	0.5881	1651987	UHGG	MAG	1	535	1	kraken:taxid|3010151|HumGut_10151_5_10	E					GUT_GENOME181506.fna.gz	ftp://ftp.ebi.ac.uk/pub/databases/metagenomics/mgnify_genomes/human-gut/2019_09/all_genomes/MGYG-HGUT-007/MGYG-HGUT-00743/genomes1/GUT_GENOME181506.gff.gz
HumGut_11609	3011609	d__Bacteria;p__Firmicutes_A;c__Clostridia;o__Oscillospirales;f__Oscillospiraceae;g__Faecousia;s__Faecousia sp000434635	11609	298	1263000	Firmicutes bacterium CAG:110	species	0.845966	654	79.38	3.35	0.5741	2060927	UHGG	MAG	1	535	1	kraken:taxid|3011609|HumGut_11609_152_3	E					GUT_GENOME245691.fna.gz	ftp://ftp.ebi.ac.uk/pub/databases/metagenomics/mgnify_genomes/human-gut/2019_09/all_genomes/MGYG-HGUT-007/MGYG-HGUT-00743/genomes2/GUT_GENOME245691.gff.gz
HumGut_12885	3012885	d__Bacteria;p__Firmicutes_A;c__Clostridia;o__Oscillospirales;f__Oscillospiraceae;g__Faecousia;s__Faecousia sp000434635	12885	298	1263000	Firmicutes bacterium CAG:110	species	0.835991	653	76.53	1.65	0.5748	1797643	UHGG	MAG	1	535	1	kraken:taxid|3012885|HumGut_12885_29_8	E					GUT_GENOME136095.fna.gz	ftp://ftp.ebi.ac.uk/pub/databases/metagenomics/mgnify_genomes/human-gut/2019_09/all_genomes/MGYG-HGUT-007/MGYG-HGUT-00743/genomes1/GUT_GENOME136095.gff.gz
HumGut_9896	3009896	d__Bacteria;p__Firmicutes_A;c__Clostridia;o__Oscillospirales;f__Oscillospiraceae;g__Faecousia;s__Faecousia sp000434635	9896	298	1263000	Firmicutes bacterium CAG:110	species	0.857972	651	77.27	1.85	0.5664	2229353	UHGG	MAG	1	535	1	kraken:taxid|3009896|HumGut_9896_348_2	E					GUT_GENOME266447.fna.gz	ftp://ftp.ebi.ac.uk/pub/databases/metagenomics/mgnify_genomes/human-gut/2019_09/all_genomes/MGYG-HGUT-007/MGYG-HGUT-00743/genomes1/GUT_GENOME266447.gff.gz
HumGut_13034	3013034	d__Bacteria;p__Firmicutes_A;c__Clostridia;o__Oscillospirales;f__Oscillospiraceae;g__Faecousia;s__Faecousia sp000434635	13034	298	1263000	Firmicutes bacterium CAG:110	species	0.834782	651	90.12	1.53	0.5695	2283170	UHGG	MAG	1	535	1	kraken:taxid|3013034|HumGut_13034_206_2	E					GUT_GENOME133497.fna.gz	ftp://ftp.ebi.ac.uk/pub/databases/metagenomics/mgnify_genomes/human-gut/2019_09/all_genomes/MGYG-HGUT-007/MGYG-HGUT-00743/genomes1/GUT_GENOME133497.gff.gz
HumGut_11419	3011419	d__Bacteria;p__Firmicutes_A;c__Clostridia;o__Oscillospirales;f__Oscillospiraceae;g__Faecousia;s__Faecousia sp000434635	11419	298	1263000	Firmicutes bacterium CAG:110	species	0.847315	650	76.64	0.95	0.5687	2200986	UHGG	MAG	1	535	1	kraken:taxid|3011419|HumGut_11419_2_13	E					GUT_GENOME257026.fna.gz	ftp://ftp.ebi.ac.uk/pub/databases/metagenomics/mgnify_genomes/human-gut/2019_09/all_genomes/MGYG-HGUT-007/MGYG-HGUT-00743/genomes2/GUT_GENOME257026.gff.gz
HumGut_11185	3011185	d__Bacteria;p__Firmicutes_A;c__Clostridia;o__Oscillospirales;f__Oscillospiraceae;g__Faecousia;s__Faecousia sp000434635	11185	298	1263000	Firmicutes bacterium CAG:110	species	0.849081	648	95.22	3.36	0.5732	2267209	UHGG	MAG	1	535	1	kraken:taxid|3011185|HumGut_11185_3_22	E					GUT_GENOME253575.fna.gz	ftp://ftp.ebi.ac.uk/pub/databases/metagenomics/mgnify_genomes/human-gut/2019_09/all_genomes/MGYG-HGUT-007/MGYG-HGUT-00743/genomes1/GUT_GENOME253575.gff.gz
HumGut_10931	3010931	d__Bacteria;p__Firmicutes_A;c__Clostridia;o__Oscillospirales;f__Oscillospiraceae;g__Faecousia;s__Faecousia sp000434635	10931	298	1263000	Firmicutes bacterium CAG:110	species	0.850888	646	84.34	2.45	0.5682	2787052	UHGG	MAG	1	535	1	kraken:taxid|3010931|HumGut_10931_103_1	E					GUT_GENOME112105.fna.gz	ftp://ftp.ebi.ac.uk/pub/databases/metagenomics/mgnify_genomes/human-gut/2019_09/all_genomes/MGYG-HGUT-007/MGYG-HGUT-00743/genomes1/GUT_GENOME112105.gff.gz
HumGut_11380	3011380	d__Bacteria;p__Firmicutes_A;c__Clostridia;o__Oscillospirales;f__Oscillospiraceae;g__Faecousia;s__Faecousia sp000434635	11380	298	1263000	Firmicutes bacterium CAG:110	species	0.847637	646	89.44	2.52	0.564	2602894	UHGG	MAG	1	535	1	kraken:taxid|3011380|HumGut_11380_9_14	E					GUT_GENOME114546.fna.gz	ftp://ftp.ebi.ac.uk/pub/databases/metagenomics/mgnify_genomes/human-gut/2019_09/all_genomes/MGYG-HGUT-007/MGYG-HGUT-00743/genomes1/GUT_GENOME114546.gff.gz
HumGut_11854	3011854	d__Bacteria;p__Firmicutes_A;c__Clostridia;o__Oscillospirales;f__Oscillospiraceae;g__Faecousia;s__Faecousia sp000434635	11854	298	1263000	Firmicutes bacterium CAG:110	species	0.844098	646	73.89	1.68	0.5884	1598620	UHGG	MAG	1	535	1	kraken:taxid|3011854|HumGut_11854_63_3	E					GUT_GENOME026318.fna.gz	ftp://ftp.ebi.ac.uk/pub/databases/metagenomics/mgnify_genomes/human-gut/2019_09/all_genomes/MGYG-HGUT-007/MGYG-HGUT-00743/genomes1/GUT_GENOME026318.gff.gz
HumGut_11920	3011920	d__Bacteria;p__Firmicutes_A;c__Clostridia;o__Oscillospirales;f__Oscillospiraceae;g__Faecousia;s__Faecousia sp000434635	11920	298	1263000	Firmicutes bacterium CAG:110	species	0.843453	641	82.05	4.61	0.5763	1973523	UHGG	MAG	1	535	1	kraken:taxid|3011920|HumGut_11920_113_3	E					GUT_GENOME256927.fna.gz	ftp://ftp.ebi.ac.uk/pub/databases/metagenomics/mgnify_genomes/human-gut/2019_09/all_genomes/MGYG-HGUT-007/MGYG-HGUT-00743/genomes1/GUT_GENOME256927.gff.gz
HumGut_11645	3011645	d__Bacteria;p__Firmicutes_A;c__Clostridia;o__Oscillospirales;f__Oscillospiraceae;g__Faecousia;s__Faecousia sp000434635	11645	298	1263000	Firmicutes bacterium CAG:110	species	0.845768	640	80.2	0.67	0.5707	1995016	UHGG	MAG	1	535	1	kraken:taxid|3011645|HumGut_11645_207_2	E					GUT_GENOME138602.fna.gz	ftp://ftp.ebi.ac.uk/pub/databases/metagenomics/mgnify_genomes/human-gut/2019_09/all_genomes/MGYG-HGUT-007/MGYG-HGUT-00743/genomes1/GUT_GENOME138602.gff.gz
HumGut_11873	3011873	d__Bacteria;p__Firmicutes_A;c__Clostridia;o__Lachnospirales;f__Lachnospiraceae;g__Coprococcus;s__Coprococcus eutactus_A	11873	291	33043	Coprococcus eutactus	species	0.843925	637	59.6	1.33	0.4496	1708507	UHGG	MAG	1	1618	1	kraken:taxid|3011873|HumGut_11873_233_3	E					GUT_GENOME214073.fna.gz	ftp://ftp.ebi.ac.uk/pub/databases/metagenomics/mgnify_genomes/human-gut/2019_09/all_genomes/MGYG-HGUT-002/MGYG-HGUT-00231/genomes2/GUT_GENOME214073.gff.gz
HumGut_11832	3011832	d__Bacteria;p__Firmicutes_A;c__Clostridia;o__Oscillospirales;f__Oscillospiraceae;g__Faecousia;s__Faecousia sp000434635	11832	298	1263000	Firmicutes bacterium CAG:110	species	0.844269	636	95.63	1.4	0.5683	2416779	UHGG	MAG	2	535	1	kraken:taxid|3011832|HumGut_11832_16_15	E					GUT_GENOME015031.fna.gz	ftp://ftp.ebi.ac.uk/pub/databases/metagenomics/mgnify_genomes/human-gut/2019_09/all_genomes/MGYG-HGUT-007/MGYG-HGUT-00743/genomes1/GUT_GENOME015031.gff.gz
HumGut_11564	3011564	d__Bacteria;p__Firmicutes_A;c__Clostridia;o__Oscillospirales;f__Oscillospiraceae;g__Faecousia;s__Faecousia sp000434635	11564	298	1263000	Firmicutes bacterium CAG:110	species	0.846241	632	76.24	4.03	0.5712	2061690	UHGG	MAG	2	535	1	kraken:taxid|3011564|HumGut_11564_132_6	E					GUT_GENOME067133.fna.gz	ftp://ftp.ebi.ac.uk/pub/databases/metagenomics/mgnify_genomes/human-gut/2019_09/all_genomes/MGYG-HGUT-007/MGYG-HGUT-00743/genomes1/GUT_GENOME067133.gff.gz
HumGut_3072	3003072	d__Bacteria;p__Firmicutes_A;c__Clostridia;o__Lachnospirales;f__Lachnospiraceae;g__Choladocola;s__Choladocola sp003480725	3072	115	2292288	Clostridiaceae bacterium AM27-36LB	species	0.896336	616	99.37	0	0.4493	3466199	UHGG	Isolate	18	42	1	kraken:taxid|3003072|HumGut_3072_1_314	E					GUT_GENOME000662.fna.gz	ftp://ftp.ebi.ac.uk/pub/databases/metagenomics/mgnify_genomes/human-gut/2019_09/all_genomes/MGYG-HGUT-001/MGYG-HGUT-00141/genomes1/GUT_GENOME000662.gff.gz
HumGut_6046	3006046	d__Bacteria;p__Firmicutes_A;c__Clostridia;o__Lachnospirales;f__Lachnospiraceae;g__Blautia_A;s__Blautia_A sp900066335	6046	101	2293210	Ruminococcus sp. AM36-2AA	species	0.874066	614	66.07	2.59	0.4476	2276863	UHGG	MAG	1	182	1	kraken:taxid|3006046|HumGut_6046_56_10	E					GUT_GENOME091073.fna.gz	ftp://ftp.ebi.ac.uk/pub/databases/metagenomics/mgnify_genomes/human-gut/2019_09/all_genomes/MGYG-HGUT-002/MGYG-HGUT-00263/genomes1/GUT_GENOME091073.gff.gz
HumGut_6265	3006265	d__Bacteria;p__Firmicutes_A;c__Clostridia;o__Oscillospirales;f__Oscillospiraceae;g__CAG-170;s__CAG-170 sp900545925	6265	597	172733	uncultured Clostridiales bacterium	species	0.87319	604	89.27	2.8	0.5481	3638263	UHGG	MAG	81	122	1	kraken:taxid|3006265|HumGut_6265_241_2	E					GUT_GENOME001962.fna.gz	ftp://ftp.ebi.ac.uk/pub/databases/metagenomics/mgnify_genomes/human-gut/2019_09/all_genomes/MGYG-HGUT-003/MGYG-HGUT-00370/genomes1/GUT_GENOME001962.gff.gz
HumGut_12185	3012185	d__Bacteria;p__Firmicutes_A;c__Clostridia;o__Oscillospirales;f__Oscillospiraceae;g__Faecousia;s__Faecousia sp000434635	12185	1577	1263000	Firmicutes bacterium CAG:110	species	0.841456	603	65.09	1.85	0.584	1516181	UHGG	MAG	1	1	1	kraken:taxid|3012185|HumGut_12185_27_2	E					GUT_GENOME124687.fna.gz	ftp://ftp.ebi.ac.uk/pub/databases/metagenomics/mgnify_genomes/human-gut/2019_09/all_genomes/MGYG-HGUT-007/MGYG-HGUT-00743/genomes1/GUT_GENOME124687.gff.gz
HumGut_9835	3009835	d__Bacteria;p__Firmicutes_A;c__Clostridia;o__Oscillospirales;f__Oscillospiraceae;g__Faecousia;s__Faecousia sp000434635	9835	298	1263000	Firmicutes bacterium CAG:110	species	0.85838	598	87.87	2.15	0.5632	3987869	UHGG	MAG	1	535	1	kraken:taxid|3009835|HumGut_9835_98_3	E					GUT_GENOME217874.fna.gz	ftp://ftp.ebi.ac.uk/pub/databases/metagenomics/mgnify_genomes/human-gut/2019_09/all_genomes/MGYG-HGUT-007/MGYG-HGUT-00743/genomes1/GUT_GENOME217874.gff.gz
HumGut_11073	3011073	d__Bacteria;p__Firmicutes_A;c__Clostridia;o__Oscillospirales;f__Oscillospiraceae;g__CAG-170;s__CAG-170 sp900545925	11073	597	172733	uncultured Clostridiales bacterium	species	0.849848	579	73.5	2.64	0.5569	2436601	UHGG	MAG	3	122	1	kraken:taxid|3011073|HumGut_11073_182_2	E					GUT_GENOME071348.fna.gz	ftp://ftp.ebi.ac.uk/pub/databases/metagenomics/mgnify_genomes/human-gut/2019_09/all_genomes/MGYG-HGUT-003/MGYG-HGUT-00370/genomes1/GUT_GENOME071348.gff.gz
HumGut_12014	3012014	d__Bacteria;p__Firmicutes_A;c__Clostridia;o__Oscillospirales;f__Oscillospiraceae;g__CAG-170;s__CAG-170 sp900545925	12014	597	172733	uncultured Clostridiales bacterium	species	0.842677	561	74.6	1.51	0.5582	2360040	UHGG	MAG	2	122	1	kraken:taxid|3012014|HumGut_12014_55_3	E					GUT_GENOME198647.fna.gz	ftp://ftp.ebi.ac.uk/pub/databases/metagenomics/mgnify_genomes/human-gut/2019_09/all_genomes/MGYG-HGUT-003/MGYG-HGUT-00370/genomes1/GUT_GENOME198647.gff.gz
HumGut_10086	3010086	d__Bacteria;p__Firmicutes_A;c__Clostridia;o__Oscillospirales;f__Oscillospiraceae;g__CAG-103;s__CAG-103 sp900543625	10086	394	172733	uncultured Clostridiales bacterium	species	0.856796	560	85.48	2.4	0.6211	1888915	UHGG	MAG	1	427	1	kraken:taxid|3010086|HumGut_10086_280_1	E					GUT_GENOME091561.fna.gz	ftp://ftp.ebi.ac.uk/pub/databases/metagenomics/mgnify_genomes/human-gut/2019_09/all_genomes/MGYG-HGUT-011/MGYG-HGUT-01136/genomes1/GUT_GENOME091561.gff.gz
HumGut_12070	3012070	d__Bacteria;p__Firmicutes_A;c__Clostridia;o__Oscillospirales;f__Oscillospiraceae;g__CAG-170;s__CAG-170 sp900545925	12070	597	172733	uncultured Clostridiales bacterium	species	0.842282	559	62.38	2.41	0.5596	2647573	UHGG	MAG	1	122	1	kraken:taxid|3012070|HumGut_12070_444_2	E					GUT_GENOME018528.fna.gz	ftp://ftp.ebi.ac.uk/pub/databases/metagenomics/mgnify_genomes/human-gut/2019_09/all_genomes/MGYG-HGUT-003/MGYG-HGUT-00370/genomes1/GUT_GENOME018528.gff.gz
HumGut_12659	3012659	d__Bacteria;p__Firmicutes_A;c__Clostridia;o__Oscillospirales;f__Oscillospiraceae;g__CAG-170;s__CAG-170 sp900545925	12659	597	172733	uncultured Clostridiales bacterium	species	0.837789	557	68.42	2.85	0.5531	2488716	UHGG	MAG	1	122	1	kraken:taxid|3012659|HumGut_12659_129_3	E					GUT_GENOME112635.fna.gz	ftp://ftp.ebi.ac.uk/pub/databases/metagenomics/mgnify_genomes/human-gut/2019_09/all_genomes/MGYG-HGUT-003/MGYG-HGUT-00370/genomes1/GUT_GENOME112635.gff.gz
HumGut_3054	3003054	d__Bacteria;p__Firmicutes_A;c__Clostridia;o__Lachnospirales;f__Lachnospiraceae;g__Blautia_A;s__Blautia_A sp900066355	3054	184	165186	uncultured Ruminococcus sp.	species	0.896516	542	99.37	0.63	0.4251	3628508	UHGG	Isolate	41	45	1	kraken:taxid|3003054|HumGut_3054_13_32	E					GUT_GENOME000165.fna.gz	ftp://ftp.ebi.ac.uk/pub/databases/metagenomics/mgnify_genomes/human-gut/2019_09/all_genomes/MGYG-HGUT-002/MGYG-HGUT-00252/genomes1/GUT_GENOME000165.gff.gz
HumGut_9570	3009570	d__Bacteria;p__Firmicutes_A;c__Clostridia;o__Lachnospirales;f__Lachnospiraceae;g__Anaerobutyricum;s__Anaerobutyricum soehngenii	9570	253	39488	Eubacterium hallii	species	0.859899	537	75.02	3.21	0.3869	1842181	UHGG	MAG	1	87	1	kraken:taxid|3009570|HumGut_9570_15_4	C					GUT_GENOME189988.fna.gz	ftp://ftp.ebi.ac.uk/pub/databases/metagenomics/mgnify_genomes/human-gut/2019_09/all_genomes/MGYG-HGUT-000/MGYG-HGUT-00077/genomes1/GUT_GENOME189988.gff.gz
HumGut_12335	3012335	d__Bacteria;p__Firmicutes_A;c__Clostridia;o__Oscillospirales;f__Oscillospiraceae;g__CAG-170;s__CAG-170 sp900545925	12335	597	172733	uncultured Clostridiales bacterium	species	0.840243	536	75.85	2.09	0.5682	2666894	UHGG	MAG	1	122	1	kraken:taxid|3012335|HumGut_12335_84_3	E					GUT_GENOME124539.fna.gz	ftp://ftp.ebi.ac.uk/pub/databases/metagenomics/mgnify_genomes/human-gut/2019_09/all_genomes/MGYG-HGUT-003/MGYG-HGUT-00370/genomes1/GUT_GENOME124539.gff.gz
HumGut_15099	3015099	d__Bacteria;p__Firmicutes_A;c__Clostridia;o__Oscillospirales;f__Oscillospiraceae;g__CAG-170;s__CAG-170 sp900545925	15099	597	172733	uncultured Clostridiales bacterium	species	0.821377	536	72.14	3.69	0.5664	2364585	UHGG	MAG	1	122	1	kraken:taxid|3015099|HumGut_15099_210_2	E					GUT_GENOME091245.fna.gz	ftp://ftp.ebi.ac.uk/pub/databases/metagenomics/mgnify_genomes/human-gut/2019_09/all_genomes/MGYG-HGUT-003/MGYG-HGUT-00370/genomes1/GUT_GENOME091245.gff.gz
HumGut_2790	3002790	d__Bacteria;p__Firmicutes_A;c__Clostridia;o__Lachnospirales;f__Lachnospiraceae;g__Choladocola;s__Choladocola sp003481535	2790	167	2292274	Clostridiaceae bacterium OM08-6BH	species	0.898566	531	99.37	0	0.4512	3566953	UHGG	Isolate	4	5	1	kraken:taxid|3002790|HumGut_2790_2_357	E					GUT_GENOME140345.fna.gz	ftp://ftp.ebi.ac.uk/pub/databases/metagenomics/mgnify_genomes/human-gut/2019_09/all_genomes/MGYG-HGUT-023/MGYG-HGUT-02304/genomes1/GUT_GENOME140345.gff.gz
HumGut_13003	3013003	d__Bacteria;p__Firmicutes_A;c__Clostridia;o__Oscillospirales;f__Oscillospiraceae;g__CAG-170;s__CAG-170 sp900545925	13003	597	172733	uncultured Clostridiales bacterium	species	0.835042	531	73.01	1.34	0.5595	2678805	UHGG	MAG	1	122	1	kraken:taxid|3013003|HumGut_13003_56_3	E					GUT_GENOME095643.fna.gz	ftp://ftp.ebi.ac.uk/pub/databases/metagenomics/mgnify_genomes/human-gut/2019_09/all_genomes/MGYG-HGUT-003/MGYG-HGUT-00370/genomes1/GUT_GENOME095643.gff.gz
HumGut_10793	3010793	d__Bacteria;p__Firmicutes_A;c__Clostridia;o__Oscillospirales;f__Oscillospiraceae;g__CAG-170;s__CAG-170 sp003516765	10793	1371	1898207	Clostridiales bacterium	species	0.851943	530	94.63	1.34	0.564	2516157	UHGG	MAG	109	117	1	kraken:taxid|3010793|HumGut_10793_2_106	E					GUT_GENOME097334.fna.gz	ftp://ftp.ebi.ac.uk/pub/databases/metagenomics/mgnify_genomes/human-gut/2019_09/all_genomes/MGYG-HGUT-003/MGYG-HGUT-00369/genomes1/GUT_GENOME097334.gff.gz
[truncated: 855 more rows]

## Sheet: Table_S5A
Supprementary Table 5A KOs detected in 15 genes upstream and downstream of putative CODHs
KO	Counts	Descriptions
K00198	1389	ko:K00198 cooS, acsA; anaerobic carbon-monoxide dehydrogenase catalytic subunit [EC:1.2.7.4]
K07321	868	ko:K07321 cooC; CO dehydrogenase maturation factor
[truncated: 1,148 more rows]

## Sheet: Table_S5B
Supprementary Table 5B KOs detected in 15 genes upstream and downstream of putative Ni-CODHs
[truncated: 1,381 more rows]

[truncated: 3 more sheets: Table_S6A, Table_S6B, Table_S7]
